# Supplementary material for: Transcriptional reference map of hormone responses in wheat spikes
Source: BMC Genomics. 2019 May 20;20:390. doi: 10.1186/s12864-019-5726-x (PMC6528200; doi:10.1186/s12864-019-5726-x)
Supplement: Supplementary file 1 — Table S1. List of genes differentially expressed in wheat spikes in response to seven hormones. Table S2. Gene enrichment analysis of DEGs in response to various hormones. Table S3. List of 1599 DEGs responsive to both F. graminearum and hormone treatments. Table S4. Gene enrichment analysis of DEGs commonly regulated by hormones (ABA, MeJA, or IAA) and F. graminearum. Table. S5. List of 157 DEGs responsive to water deficit stress in the glume and hormone treatments. Table S6. List of 29 genes that exhibited the opposite expression patterns in response to water deficit stress and IAA. Table S7. Details regarding the qRT-PCR primers. (XLSX 583 kb) [file 12864_2019_5726_MOESM1_ESM.xlsx]

## Sheet: Table S1
Table S1 List of genes differentially expressed in response to seven hormones in the wheat spike.
ProbeSetID	Fold change (log2)							wheat gene	Brachypodium gene	rice gene	Representative Public ID	Transcript ID(Array Design)	EST_name	annotation	NCBI_UG	UG_title
	IAA	GA	ABA	ET	CK	SA	MeJA
Ta.10032.1.S1_a_at	4.0062							Traes_1AS_EADB6A2A0.1	BRADI2G34030.2		CA644589	Ta.10032.1	wre1n_pk0084_h10	Nt-iaa4.1 deduced protein [Oryza sativa (japonica cultivar-group)] (contig annotation)	Ta.10032	TSA: Triticum aestivum Unigene148799 mRNA sequence
Ta.10032.3.S1_at	2.2985										BJ237083	Ta.10032.3	BJ237083	(auto_contig_anno e-value=7E-52; target_length=212) Auxin-responsive protein IAA15 (Indoleacetic acid-induced protein 15)	Ta.92830	TSA: Triticum aestivum Ta_Contig153421.ansp mRNA sequence
Ta.10042.1.S1_at	0.3261					0.2561	0.4103	Traes_1AL_19AF54D53.1	BRADI3G28100.1	LOC_Os10g32580	CK205237	Ta.10042.1	FGAS016696	GDSL-like Lipase/Acylhydrolase family protein [Oryza sativa (japonica cultivar-group)]	Ta.10042	TSA: Triticum aestivum contig08284.TraeRec mRNA sequence
Ta.10048.1.S1_at			2.0774					Traes_2DS_B9598F544.1	BRADI1G17670.1	LOC_Os07g48229	CD454150	Ta.10048.1	WHE0980_C12_E24ZT	vacuolar targeting receptor [Oryza sativa (japonica cultivar-group)]	Ta.70232	TSA: Triticum aestivum Unigene61655 mRNA sequence
Ta.10065.1.S1_at							0.4979	Traes_6DS_AB82EC92A.1	BRADI3G06740.2	LOC_Os02g09930	CD937007	Ta.10065.1	OV_105L21R010430	(auto_contig_anno e-value=2E-14; target_length=739) Cellulose synthase catalytic subunit [UDP-forming]	Ta.10065	TSA: Triticum aestivum Unigene161056 mRNA sequence
Ta.10081.2.S1_at			0.4674					Traes_2BL_90B7C23BB.2	BRADI1G58210.1	LOC_Os07g04990	BG909012	Ta.10081.2	TaLr1_173B01_F	aldo/keto reductase family-like protein [Oryza sativa (japonica cultivar-group)]	Ta.10081	TSA: Triticum aestivum Unigene76743 mRNA sequence
Ta.10098.1.S1_at			2.4765								AW448860	Ta.10098.1	BRY_1691	protein phosphatase 2C [Oryza sativa (japonica cultivar-group)] (contig annotation)	Ta.10098	TSA: Triticum aestivum Unigene212 mRNA sequence
Ta.10098.1.S1_x_at			2.8637					Traes_6BL_CB82A5A65.1			AW448860	Ta.10098.1	BRY_1691	protein phosphatase 2C [Oryza sativa (japonica cultivar-group)] (contig annotation)	Ta.10098	TSA: Triticum aestivum Unigene212 mRNA sequence
Ta.10098.2.S1_a_at			2.8049					Traes_6BL_CB82A5A65.1	BRADI3G54290.1	LOC_Os02g55560	BQ842009	Ta.10098.2	WHE2987_H01_O01ZS	protein phosphatase 2C [Oryza sativa (japonica cultivar-group)]	Ta.71992	TSA: Triticum aestivum Unigene211 mRNA sequence
Ta.10098.3.S1_x_at			2.5614					Traes_6DL_63F419296.1	BRADI3G54290.1	LOC_Os02g55560	BJ246700	Ta.10098.3	BJ246700	protein phosphatase 2C [Oryza sativa (japonica cultivar-group)] (the 3' end only, chimera?)	Ta.10098	TSA: Triticum aestivum Unigene212 mRNA sequence
Ta.10126.2.S1_a_at	0.4961							Traes_3AL_D2BD92865.2	BRADI2G58770.1	LOC_Os01g68860	CA641278	Ta.10126.2	wre1n_pk0043_c4	(auto_contig_anno e-value=0; target_length=439) Zinc finger CCCH type domain containing protein ZFN-like 2	Ta.11131	TSA: Triticum aestivum Unigene31787 mRNA sequence
Ta.10133.1.S1_x_at			0.4364					Traes_5DL_4144F6186.1		LOC_Os03g25350	CD907669	Ta.10133.1	G468_107L07F010813	similar to protease inhibitor/seed storage/lipid transfer protein (LTP) family protein [Arabidopsis thaliana]	Ta.92004	TSA: Triticum aestivum Ta_Contig135974.ansp mRNA sequence
Ta.10181.2.S1_a_at			0.4287					Traes_7DS_BE9F3B065.1	BRADI1G45400.1	LOC_Os06g11990	CA635960	Ta.10181.2	wle1n_pk0100_e3	(auto_contig_anno e-value=8E-12; target_length=1169) Zea mays PCO111730 mRNA sequence	Ta.32990	TSA: Triticum aestivum Unigene141431 mRNA sequence
Ta.10181.3.S1_a_at			0.414					Traes_7AS_7E46CDBE9.1	BRADI1G45400.1	LOC_Os06g11990	CA648012	Ta.10181.3	wre1n_pk0127_e12	(auto_contig_anno e-value=0; target_length=983) C2 domain-containing protein-like [Oryza sativa (japonica cultivar-group)]	Ta.32990	TSA: Triticum aestivum Unigene141431 mRNA sequence
Ta.10186.1.S1_at							0.3965	Traes_4BL_A45693D2E.1	BRADI1G78340.2		CA611920	Ta.10186.1	wr1_pk0133_a9	(auto_contig_anno e-value=1E-123; target_length=327) Expansin-B7 precursor (OsEXPB7) (Beta-expansin-7) (OsaEXPb1.12)	Ta.10186	Beta-expansin EXPB6
Ta.10191.1.S1_at			3.975					Traes_6AS_DBE4E3146.2	BRADI3G03538.2		BJ243280	Ta.10191.1	BJ243280	transfactor [Oryza sativa (japonica cultivar-group)]	Ta.10191	TSA: Triticum aestivum Unigene162338 mRNA sequence
Ta.10197.1.S1_at			0.4435	0.4207				Traes_4BL_99A055A57.2			BJ243405	Ta.10197.1	BJ243405	(auto_contig_anno e-value=9E-26; target_length=145339) Oryza glaberrima clone OG_BBa0079C16, complete sequence	Ta.10197	TSA: Triticum aestivum Unigene57871 mRNA sequence
Ta.10198.1.S1_at	0.4677							Traes_6AS_3A8E07254.1	BRADI3G01640.2	LOC_Os02g02560	BF482700	Ta.10198.1	WHE2301-2304_M03_M03ZS	UTP--glucose-1-phosphate uridylyltransferase / UDP-glucose pyrophosphorylase [Oryza sativa (japonica cultivar-group)]	Ta.48470	TSA: Triticum aestivum Unigene77960 mRNA sequence
Ta.10198.2.A1_at							0.4728	Traes_6BS_0AFE47E4B.1	BRADI3G01640.2	LOC_Os02g02560	BJ253130	Ta.10198.2	BJ253130	UTP--glucose-1-phosphate uridylyltransferase	Ta.92988	TSA: Triticum aestivum Unigene94207 mRNA sequence
Ta.1020.1.S1_a_at			0.4198					Traes_1DL_DBAFFE190.1		LOC_Os01g01660	CK171275	Ta.1020.1	FGAS046460	2'-hydroxyisoflavone reductase	Ta.56305	TSA: Triticum aestivum Ta_Contig167532.ansp mRNA sequence
Ta.1020.2.A1_x_at			0.4515					Traes_1BL_B9305B451.1		LOC_Os01g01660	CK205649	Ta.1020.2	FGAS017169	2'-hydroxyisoflavone reductase	Ta.1020	TSA: Triticum aestivum Unigene114401 mRNA sequence
Ta.10201.1.S1_x_at			0.4574					Traes_4BL_251486C33.1			CA633098	Ta.10201.1	wle1n_pk0066_h7	similar to protease inhibitor/seed storage/lipid transfer protein (LTP) family protein [Arabidopsis thaliana] (contig annotation)	Ta.90715	TSA: Triticum aestivum Unigene68845 mRNA sequence
Ta.10201.3.S1_at			0.493				0.4984	Traes_4BL_251486C33.1			BQ169510	Ta.10201.3	WHE0951_B04_C07ZT	chimera	Ta.91497	Transcribed locus, moderately similar to XP_003559026.1 PREDICTED: putative lipid-binding protein At4g00165-like [Brachypodium distachyon]
Ta.10207.1.S1_at			5.072					Traes_5BL_1A9D2AC10.1			BJ243702	Ta.10207.1	BJ243702	phosphatase 2C-like [Oryza sativa (japonica cultivar-group)]	Ta.10207	Transcribed locus, strongly similar to XP_003577991.1 PREDICTED: probable protein phosphatase 2C 68-like [Brachypodium distachyon]
Ta.10212.2.S1_a_at							0.395	Traes_2BL_BA58567071.1	BRADI3G11140.2	LOC_Os02g24430	BJ243918	Ta.10212.2	BJ243918	phosphatidylinositol phosphatidylcholine transfer protein [Oryza sativa (japonica cultivar-group)]	Ta.10212	TSA: Triticum aestivum Unigene76259 mRNA sequence
Ta.10212.3.S1_at	0.4693						0.452	Traes_2BL_BA58567071.1	BRADI3G11140.2	LOC_Os02g24430	BJ243736	Ta.10212.3	BJ243736	phosphatidylinositol phosphatidylcholine transfer protein [Oryza sativa (japonica cultivar-group)]	Ta.198655	TSA: Triticum aestivum Unigene35871 mRNA sequence
Ta.10214.1.S1_at			0.2036					Traes_5DL_E82D6D246.2	BRADI4G30540.1	LOC_Os09g25490	BJ250123	Ta.10214.1	BJ250123	(auto_contig_anno e-value=0; target_length=1026) Cellulose synthase A catalytic subunit 7 [UDP-forming] (AtCesA-7) (Irregular xylem protein 3) (AtIRX3)	Ta.92766	TSA: Triticum aestivum Unigene27554 mRNA sequence
Ta.10214.2.S1_at			0.499					Traes_5DL_E82D6D246.2	BRADI4G30540.1	LOC_Os09g25490	BJ225413	Ta.10214.2	BJ225413	cellulose synthase [Oryza sativa Japonica Group]	Ta.48845	TSA: Triticum aestivum Unigene22928 mRNA sequence
Ta.1022.2.S1_a_at			3.369							LOC_Os02g01220	CK215401	Ta.1022.2	FGAS027364	senescence-associated protein [Oryza sativa (japonica cultivar-group)]	Ta.1022	TSA: Triticum aestivum Unigene140273 mRNA sequence
Ta.1022.2.S1_x_at			3.0288					Traes_6AS_E5666AE7C.1	BRADI3G00377.1	LOC_Os02g01220	CK215401	Ta.1022.2	FGAS027364	senescence-associated protein [Oryza sativa (japonica cultivar-group)]	Ta.1022	TSA: Triticum aestivum Unigene140273 mRNA sequence
Ta.1022.3.S1_at			2.6943					Traes_6AS_E5666AE7C.1			BQ162419	Ta.1022.3	WHE0415_H08_P15ZT	(auto_contig_anno e-value=5E-12; target_length=137) putative senescence-associated protein [Oryza sativa (japonica cultivar-group)] gi|41053235|dbj|BAD08196.1| putative senescence-associated protein [Oryza sativa (japonica	Ta.1022	TSA: Triticum aestivum Unigene140273 mRNA sequence
Ta.10230.1.S1_at			0.4416					Traes_2BL_E9CE90150.2			BJ251758	Ta.10230.1	BJ251758	similar to brassinosteroid LRR receptor kinase prrotein [Oryza sativa (japonica cultivar-group)]	Ta.10230	TSA: Triticum aestivum Unigene148470 mRNA sequence
Ta.10230.2.S1_a_at			0.4948					Traes_2BL_E9CE90150.2	BRADI1G56540.3	LOC_Os07g07230	BJ313540	Ta.10230.2	BJ313540	(auto_contig_anno e-value=3E-52; target_length=797) P0039H02.32 [Oryza sativa (japonica cultivar-group)] gi|22202783|dbj|BAC07439.1| putative brassinosteroid LRR receptor kinase prrotein [Oryza sativa (japonica cultivar-group)]	Ta.10230	TSA: Triticum aestivum Unigene148470 mRNA sequence
Ta.10233.1.S1_at			0.4743					Traes_7DL_3DE1FF8FD.1	BRADI1G30797.2	LOC_Os05g25540	BJ252002	Ta.10233.1
Ta.10236.1.A1_at	0.4464							Traes_2AS_2FBCA527B.2			CK205521	Ta.10236.1	FGAS017019	similar to vesicle-associated membrane protein-associated protein [Oryza sativa (japonica cultivar-group)]	Ta.10451	TSA: Triticum aestivum Unigene74832 mRNA sequence
Ta.10236.2.S1_a_at	0.4804										BJ278388	Ta.10236.2	BJ278388	similar to barley stem rust resistance protein [Hordeum vulgare subsp. spontaneum]	Ta.10451	TSA: Triticum aestivum Unigene74832 mRNA sequence
Ta.10236.2.S1_at	0.4402										BJ278388	Ta.10236.2	BJ278388	similar to barley stem rust resistance protein [Hordeum vulgare subsp. spontaneum]	Ta.10451	TSA: Triticum aestivum Unigene74832 mRNA sequence
Ta.10236.2.S1_x_at	0.4512							Traes_2AS_2FBCA527B.2			BJ278388	Ta.10236.2	BJ278388	similar to barley stem rust resistance protein [Hordeum vulgare subsp. spontaneum]	Ta.10451	TSA: Triticum aestivum Unigene74832 mRNA sequence
Ta.10245.1.A1_at			2.0553					Traes_2BL_2C396C4A6.1			CA605349	Ta.10245.1	wr1_pk0051_g6	(auto_contig_anno e-value=1E-14; target_length=129498) Oryza sativa genomic DNA, chromosome 4, BAC clone: OSJNBb0011N17, complete sequence	Ta.10245	TSA: Triticum aestivum Ta_Contig193714.ansp mRNA sequence
Ta.10256.1.A1_at							0.4841	Traes_5BL_631EC58F0.1			BJ254478	Ta.10256.1	BJ254478	major allergen Phl p 5 [Triticum aestivum]	Ta.10256	TSA: Triticum aestivum Unigene83298 mRNA sequence
Ta.10259.1.S1_at			2.4075					Traes_4DL_FFD4866F3.1	BRADI1G66590.1	LOC_Os03g16860	BJ265952	Ta.10259.1	BJ265952	dnaK-type molecular chaperone hsp70 [Oryza sativa (japonica cultivar-group)]	Ta.10259	TSA: Triticum aestivum Unigene147951 mRNA sequence
Ta.10266.1.S1_at							0.4616	Traes_1BL_FCD240170.1	BRADI3G30200.1	LOC_Os10g35930	BJ254068	Ta.10266.1	BJ254068	LIM domain protein [Oryza sativa (japonica cultivar-group)]	Ta.10266	TSA: Triticum aestivum Unigene77613 mRNA sequence
Ta.10273.1.S1_at			0.4287							LOC_Os11g10870	CD454015	Ta.10273.1	WHE0957_E04_J07ZT	(auto_contig_anno e-value=4E-36; target_length=181) Os11g0215100 [Oryza sativa (japonica cultivar-group)] gi|77549349|gb|ABA92146.1| Dirigent-like protein, expressed [Oryza sativa (japonica cultivar-group)]	Ta.10273	TSA: Triticum aestivum Unigene4532 mRNA sequence
Ta.10273.1.S1_x_at			0.3892					Traes_4BS_8D7331E3A.1	BRADI4G22250.1	LOC_Os11g10870	CD454015	Ta.10273.1	WHE0957_E04_J07ZT	(auto_contig_anno e-value=4E-36; target_length=181) Os11g0215100 [Oryza sativa (japonica cultivar-group)] gi|77549349|gb|ABA92146.1| Dirigent-like protein, expressed [Oryza sativa (japonica cultivar-group)]	Ta.10273	TSA: Triticum aestivum Unigene4532 mRNA sequence
Ta.10280.1.S1_at			5.6428								BJ236602	Ta.10280.1	BJ236602	unknown	Ta.10280	TSA: Triticum aestivum contig19388.TraeRec mRNA sequence
Ta.10280.1.S1_x_at			4.8903					Traes_4DL_EAB1F8DBA.1			BJ236602	Ta.10280.1	BJ236602	unknown	Ta.10280	TSA: Triticum aestivum contig19388.TraeRec mRNA sequence
Ta.103.1.S1_at			2.0716					Traes_5BL_7F56360BF.1	BRADI1G07660.1	LOC_Os03g55540	D16416.1	Ta.103.1
Ta.10301.1.A1_at			2.2452								BJ244285	Ta.10301.1	BJ244285	(auto_contig_anno e-value=7E-28; target_length=171) RNA recognition motif family protein [Oryza sativa (japonica cultivar-group)]	Ta.10301	TSA: Triticum aestivum Ta_Contig175523.ansp mRNA sequence
Ta.10307.2.S1_at	0.4273							Traes_4DS_86CE18C61.1	BRADI1G57017.1	LOC_Os11g03780	CD890807	Ta.10307.2	G118_115H22F010719	arabinoxylan arabinofuranohydrolase isoenzyme AXAH-II [Hordeum vulgare]	Ta.10307	TSA: Triticum aestivum Unigene148032 mRNA sequence
Ta.10310.3.S1_at			0.3325					Traes_2BL_BF713EB9C.2	BRADI5G10027.1	LOC_Os04g34600	CK154278	Ta.10310.3	FGAS032976	similar to abscisic acid- and stress-induced protein - rice [Oryza sativa (japonica cultivar-group)]	Ta.57292	Transcribed locus, moderately similar to XP_003579736.1 PREDICTED: uncharacterized protein LOC100822602 [Brachypodium distachyon]
Ta.10319.1.A1_s_at	0.4965		0.1506	0.4217				Traes_7DL_5BD0D4BD1.1			BJ250329	Ta.10319.1	BJ250329	similar to myb transcription factor (ATMYB4)-like protein [Oryza sativa (japonica cultivar-group)] (contig annotation)	Ta.10319	TSA: Triticum aestivum Unigene17121 mRNA sequence
Ta.10326.1.S1_at				2.4924				Traes_6BS_A9E399B0D.1	BRADI3G46710.1		BJ244180	Ta.10326.1	BJ244180	unknown	Ta.72129	TSA: Triticum aestivum Unigene3201 mRNA sequence
Ta.10329.17.S1_at							0.4258			LOC_Os03g02780	BJ308545	Ta.10329.17	BJ308545	histone H4 [Hyacinthus orientalis]	Ta.35233	TSA: Triticum aestivum Unigene157836 mRNA sequence
Ta.10329.17.S1_x_at							0.4349	Traes_1BL_16C4492B1.1	BRADI1G77230.1	LOC_Os03g02780	BJ308545	Ta.10329.17	BJ308545	histone H4 [Hyacinthus orientalis]	Ta.35233	TSA: Triticum aestivum Unigene157836 mRNA sequence
Ta.10329.24.S1_at							0.4891	Traes_1AL_F2E148E42.1	BRADI2G23010.1	LOC_Os03g02780	BJ318779	Ta.10329.24	BJ318779	(auto_contig_anno e-value=6E-39; target_length=103) Histone H4	Ta.35233	TSA: Triticum aestivum Unigene157836 mRNA sequence
Ta.10329.27.S1_at							0.4622	Traes_1AL_F2E148E42.1	BRADI2G22990.1	LOC_Os05g38740	BJ219603	Ta.10329.27	BJ219603	histone H4 [Hyacinthus orientalis]	Ta.35233	TSA: Triticum aestivum Unigene157836 mRNA sequence
Ta.10329.3.S1_at							0.4681	Traes_6DL_AB13E363A.1	BRADI3G51930.1	LOC_Os05g38740	CK217164	Ta.10329.3	FGAS029165	histone H4 [Hyacinthus orientalis]	Ta.35233	TSA: Triticum aestivum Unigene157836 mRNA sequence
Ta.10329.30.S1_x_at							0.4328	Traes_6AS_8A865BB1E.1	BRADI1G77230.1	LOC_Os05g38740	BJ220049	Ta.10329.30	BJ220049	(auto_contig_anno e-value=8E-39; target_length=103) Histone H4	Ta.8170	TSA: Triticum aestivum Unigene163337 mRNA sequence
Ta.10329.36.S1_a_at							0.4141	Traes_1AL_8F917ED50.1	BRADI1G77230.1	LOC_Os05g38740	BJ316876	Ta.10329.36	BJ316876	(auto_contig_anno e-value=1E-39; target_length=103) Histone H4	Ta.35233	TSA: Triticum aestivum Unigene157836 mRNA sequence
Ta.10329.42.S1_at							0.4098	Traes_6AS_274553918.1	BRADI1G77230.1	LOC_Os03g02780	BQ607338	Ta.10329.42	BRY_3232	histone 4	Ta.35233	TSA: Triticum aestivum Unigene157836 mRNA sequence
Ta.10329.9.S1_a_at							0.4127	Traes_1AL_8F917ED50.1	BRADI2G23010.1	LOC_Os05g38740	CA728584	Ta.10329.9	wdi1c_pk004_d18	(auto_contig_anno e-value=1E-39; target_length=103) Histone H4	Ta.8170	TSA: Triticum aestivum Unigene163337 mRNA sequence
Ta.10331.1.S1_at							0.3336				BJ243564	Ta.10331.1	BJ243564	endo-1,4-beta-glucanase precursor [Oryza sativa (japonica cultivar-group)]	Ta.10331	TSA: Triticum aestivum Unigene44946 mRNA sequence
Ta.10341.1.S1_at							0.445	Traes_4AL_9040C4CEB.1	BRADI1G50780.1	LOC_Os06g05710	AY451239.1	Ta.10341.1
Ta.10354.1.S1_at							0.4803	Traes_7BS_D206DFBF2.2			BJ244251	Ta.10354.1	BJ244251	(auto_contig_anno e-value=1E-62; target_length=617) Pyrophosphate--fructose 6-phosphate 1-phosphotransferase alpha subunit (PFP) (6-phosphofructokinase, pyrophosphate dependent)	Ta.46806	TSA: Triticum aestivum Unigene156552 mRNA sequence
Ta.10358.1.A1_at			0.4766					Traes_4AS_54D08DCB0.1	BRADI1G68710.2	LOC_Os03g13460	BJ320328	Ta.10358.1
Ta.10358.2.S1_at			0.4725					Traes_4AS_54D08DCB0.1	BRADI1G68710.2	LOC_Os03g13460	BJ314853	Ta.10358.2	BJ314853	(auto_contig_anno e-value=3E-45; target_length=607) Unknown protein [Oryza sativa (japonica cultivar-group)] gi|125543044|gb|EAY89183.1| hypothetical protein OsI_010416 [Oryza sativa (indica cultivar-group)]	Ta.48444	TSA: Triticum aestivum Unigene77319 mRNA sequence
Ta.10366.1.S1_at			0.4813	0.3415				Traes_3DL_B75FBBEDA.1	BRADI2G47710.1		BJ245066	Ta.10366.1	BJ245066	(auto_contig_anno e-value=4E-21; target_length=43261740) Oryza sativa (japonica cultivar-group) genomic DNA, chromosome 1, complete sequence	Ta.43621	TSA: Triticum aestivum Unigene35869 mRNA sequence
Ta.10377.1.A1_at			0.3458					Traes_2AS_5BA299224.2	BRADI5G01737.1	LOC_Os10g02220	CD876680	Ta.10377.1	AZO3_110I14R011127	(auto_contig_anno e-value=4E-39; target_length=585) PEPTIDE TRANSPORTER PTR2-B (HISTIDINE TRANSPORTING PROTEIN)	Ta.72147	TSA: Triticum aestivum Unigene4325 mRNA sequence
Ta.10386.1.A1_at							0.4789	Traes_1DL_5DB4E7EBA.1			BJ249523	Ta.10386.1	BJ249523	similar to RNA-binding protein [Oryza sativa (japonica cultivar-group)] (contig annotation)	Ta.10386	TSA: Triticum aestivum Unigene54749 mRNA sequence
Ta.10389.1.S1_a_at			4.9246							LOC_Os01g62870	CD373448	Ta.10389.1	WHE0329_D05_G09ZT	aldose reductase [Oryza sativa (japonica cultivar-group)]	Ta.10389	TSA: Triticum aestivum Unigene68822 mRNA sequence
Ta.10389.1.S1_at			7.0536				2.1204	Traes_3AL_2B49570F4.1	BRADI2G54890.1	LOC_Os01g62870	CD373448	Ta.10389.1	WHE0329_D05_G09ZT	aldose reductase [Oryza sativa (japonica cultivar-group)]	Ta.10389	TSA: Triticum aestivum Unigene68822 mRNA sequence
Ta.10389.2.S1_at	2.109		5.0864					TRAES3BF065800050CFD_t1	BRADI2G54890.1	LOC_Os01g62870	CD920002	Ta.10389.2	G608_115H09R011026	aldose reductase [Oryza sativa (japonica cultivar-group)]	Ta.10389	TSA: Triticum aestivum Unigene68822 mRNA sequence
Ta.10389.3.A1_at			2.7434					Traes_3AL_2B49570F4.1	BRADI2G54890.1	LOC_Os01g62870	CA741454	Ta.10389.3	wia1c_pk002_p14	aldose reductase [Oryza sativa (japonica cultivar-group)]	Ta.10389	TSA: Triticum aestivum Unigene68822 mRNA sequence
Ta.10390.1.S1_at			2.2266					TRAES3BF032200040CFD_t1	BRADI2G08300.1	LOC_Os08g44270	CK168322	Ta.10390.1	FGAS052842	thiol-protease [Hemerocallis hybrid cultivar]	Ta.44783	TSA: Triticum aestivum Unigene141035 mRNA sequence
Ta.10390.2.A1_a_at			3.1075							LOC_Os08g44270	BJ242559	Ta.10390.2	BJ242559	cysteine proteinase [Oryza sativa (japonica cultivar-group)]	Ta.44783	TSA: Triticum aestivum Unigene141035 mRNA sequence
Ta.10390.2.A1_x_at			2.8384					TRAES3BF032700130CFD_t1	BRADI2G08300.1	LOC_Os08g44270	BJ242559	Ta.10390.2	BJ242559	cysteine proteinase [Oryza sativa (japonica cultivar-group)]	Ta.44783	TSA: Triticum aestivum Unigene141035 mRNA sequence
Ta.10395.1.S1_a_at			3.0301							LOC_Os01g53880	CK209264	Ta.10395.1	FGAS021024	phytochrome-associated protein [Oryza sativa (japonica cultivar-group)]	Ta.10395	TSA: Triticum aestivum Unigene13767 mRNA sequence
Ta.10395.1.S1_x_at			3.01					Traes_3DL_EC1DE49E1.1	BRADI2G49420.8	LOC_Os01g53880	CK209264	Ta.10395.1	FGAS021024	phytochrome-associated protein [Oryza sativa (japonica cultivar-group)]	Ta.10395	TSA: Triticum aestivum Unigene13767 mRNA sequence
Ta.10395.2.S1_x_at			2.7568					Traes_3DL_EC1DE49E1.1			BE427942	Ta.10395.2	MTD001-1_E10F990615	phytochrome-associated protein [Oryza sativa (japonica cultivar-group)] (contig annotation)
Ta.10400.1.S1_at	0.3853						0.4894				BJ251360	Ta.10400.1	BJ251360	unknown	Ta.10400	TSA: Triticum aestivum Unigene93322 mRNA sequence
Ta.10410.1.S1_at			2.3825					Traes_3AL_8FD4F0E98.1	BRADI2G42190.1	LOC_Os01g40630	BJ240130	Ta.10410.1	BJ240130	lysine decarboxylase-like protein [Oryza sativa (japonica cultivar-group)]	Ta.10410	TSA: Triticum aestivum Unigene13884 mRNA sequence
Ta.10412.1.S1_at							0.43	Traes_2AL_7E647D11D.1	BRADI1G59226.1	LOC_Os07g01770	BJ251467	Ta.10412.1	BJ251467	zinc finger and C2 domain protein-like [Oryza sativa (japonica cultivar-group)]	Ta.10412	TSA: Triticum aestivum Unigene14520 mRNA sequence
Ta.10418.3.S1_at	0.3996										CA593654	Ta.10418.3	wpa1c_pk002_e11	similar to chalcone synthase (contig annotation)	Ta.40352	TSA: Triticum aestivum Unigene140726 mRNA sequence
Ta.10418.3.S1_x_at	0.3991							Traes_7DS_4DC1C5126.3			CA593654	Ta.10418.3	wpa1c_pk002_e11	similar to chalcone synthase (contig annotation)	Ta.40352	TSA: Triticum aestivum Unigene140726 mRNA sequence
Ta.10441.1.S1_at			0.3959					Traes_5BL_3509989BC.3			BJ246036	Ta.10441.1	BJ246036	(auto_contig_anno e-value=2E-12; target_length=945) Bromodomain testis-specific protein (RING3-like protein) (Cancer/testis antigen 9) (CT9)	Ta.10441	TSA: Triticum aestivum Unigene120446 mRNA sequence
Ta.10447.1.S1_a_at							0.4242			LOC_Os01g48410	BJ251746	Ta.10447.1	BJ251746	similar to pollen-specific kinase partner protein [Lycopersicon esculentum]	Ta.10447	TSA: Triticum aestivum Unigene76112 mRNA sequence
Ta.10447.1.S1_at							0.4618	Traes_3AL_2D2506693.1		LOC_Os01g48410	BJ251746	Ta.10447.1	BJ251746	similar to pollen-specific kinase partner protein [Lycopersicon esculentum]	Ta.10447	TSA: Triticum aestivum Unigene76112 mRNA sequence
Ta.10451.1.A1_at	0.3637		0.3228	0.4884				Traes_2AS_09E707C65.2			BJ252055	Ta.10451.1	BJ252055	similar to vesicle-associated membrane protein-associated protein [Oryza sativa (japonica cultivar-group)] ; putative vesicle-associated membrane protein-associated protein [Oryza sativa (japonica cultivar-group)]	Ta.72229	TSA: Triticum aestivum Unigene106482 mRNA sequence
Ta.10469.1.A1_at							0.43	Traes_7DL_FAF2AE9FB.1	BRADI1G32720.1	LOC_Os06g46560	BJ251997	Ta.10469.1	BJ251997	similar to transcription factor GAMyb [Oryza sativa (japonica cultivar-group)]	Ta.92929	TSA: Triticum aestivum cultivar Kukri KukriC18209_1 mRNA sequence
Ta.10480.1.S1_a_at	0.3497		0.146	0.235				Traes_1AL_A48A8840C.1		LOC_Os09g36680	AF495872.1	Ta.10480.1
Ta.10483.1.A1_a_at		2.0438			2.8777			Traes_7DS_0082BC4CE.1	BRADI3G18140.1		BJ261439	Ta.10483.1	BJ261439	(auto_contig_anno e-value=0; target_length=759) Cycloartenol synthase (2,3-epoxysqualene--cycloartenol cyclase)	Ta.93138	TSA: Triticum aestivum Unigene93662 mRNA sequence
Ta.105.1.S1_at			4.0522				3.1509	Traes_1DL_260008870.1	BRADI2G24820.1		L11881.1	Ta.105.1
Ta.10507.2.S1_at			2.32					Traes_7DS_598A2EC31.2	BRADI3G34750.2		BJ207924	Ta.10507.2	BJ207924	(auto_contig_anno e-value=3E-47; target_length=481) Os09g0344800 [Oryza sativa (japonica cultivar-group)] gi|50252864|dbj|BAD29095.1| membrane protein-like [Oryza sativa Japonica Group] gi|113631166|dbj|BAF24847.1| Os09g0344800 [Oryza sativa (japonica cul	Ta.92520	TSA: Triticum aestivum Unigene6187 mRNA sequence
Ta.10513.2.S1_at	0.4974							Traes_5DL_DD957BA6D.1	BRADI4G08380.1		BJ213111	Ta.10513.2	BJ213111	similar to ethylene insensitive 2 EIN2 [Zea mays]	Ta.25232	TSA: Triticum aestivum Unigene100957 mRNA sequence
Ta.10532.1.A1_s_at			2.7156				13.4642	Traes_5BL_B80DDB1B7.1	BRADI4G13580.1		BJ321509	Ta.10532.1	BJ321509	pore-forming toxin-like protein Hfr-2 [Triticum aestivum]	Ta.41930	Pore-forming toxin-like protein Hfr-2
Ta.10549.1.A1_at			9.4825	5.5323						LOC_Os04g51160	CA609877	Ta.10549.1	wr1_pk0109_e3	mitochondrial alternative oxidase 1d [Saccharum officinarum]	Ta.38087	TSA: Triticum aestivum Unigene124753 mRNA sequence
Ta.10549.1.A1_x_at			8.8812	5.5926					BRADI5G20547.1	LOC_Os04g51160	CA609877	Ta.10549.1	wr1_pk0109_e3	mitochondrial alternative oxidase 1d [Saccharum officinarum]	Ta.38087	TSA: Triticum aestivum Unigene124753 mRNA sequence
Ta.10549.2.A1_at			6.5214								BQ165963	Ta.10549.2	WHE0833_H05_O09ZT	similar to alternative oxidase [Saccharum officinarum]	Ta.58129	TSA: Triticum aestivum cultivar Kukri KukriC12712_2 mRNA sequence
Ta.10552.1.S1_at							0.481	Traes_7AS_606ACFE0C.2	BRADI1G45410.1	LOC_Os06g11980	BQ165975	Ta.10552.1	WHE0801_C03_E05ZT	unknown	Ta.36741	TSA: Triticum aestivum Unigene137243 mRNA sequence
Ta.10555.1.A1_at			0.4803					Traes_7BS_70A64FD98.2	BRADI4G21990.2		BQ165982	Ta.10555.1	WHE0801_F11_K21ZT	serine/threonine protein kinase [Triticum aestivum]	Ta.15163	TSA: Triticum aestivum Unigene8152 mRNA sequence
Ta.10615.1.A1_at			4.42					Traes_2BL_D37555A3B.2			BQ166118	Ta.10615.1	WHE0810_H12_O24ZT	short-chain dehydrogenase/reductase protein-like [Oryza sativa (japonica cultivar-group)]	Ta.10615	TSA: Triticum aestivum Ta_Contig106478.ansp mRNA sequence
Ta.1063.1.S1_at			2.1755								AJ603904	Ta.1063.1
Ta.10648.1.S1_x_at			2.0251					Traes_1DL_3DC184911.1	BRADI3G34280.3		BQ166184	Ta.10648.1	WHE0821-0824_H12_H12ZT	cinnamoyl-CoA reductase [Oryza sativa (japonica cultivar-group)] (contig annotation)	Ta.10648	TSA: Triticum aestivum Unigene67706 mRNA sequence
Ta.10648.2.S1_x_at			2.1876					Traes_1DL_3DC184911.1	BRADI3G34280.3	LOC_Os10g42620	BJ316751	Ta.10648.2	BJ316751	similar to cinnamoyl-CoA reductase [Oryza sativa (japonica cultivar-group)]	Ta.10648	TSA: Triticum aestivum Unigene67706 mRNA sequence
Ta.10658.1.S1_at			2.3296					Traes_7AL_BCF21E37C.1	BRADI1G29750.1		BQ166207	Ta.10658.1	WHE0821-0824_N06_N06ZT	unknown	Ta.73133	TSA: Triticum aestivum Unigene114917 mRNA sequence
Ta.10682.1.A1_at			2.1273					Traes_2DL_0E27F3A5B.1	BRADI3G51980.1	LOC_Os02g46100	BQ166263	Ta.10682.1	WHE0834_C05_E10ZT	ring finger protein [Oryza sativa (japonica cultivar-group)]	Ta.93917	TSA: Triticum aestivum Unigene162063 mRNA sequence
Ta.10702.1.A1_at			0.3806					Traes_3DL_42363361B.1	BRADI2G47280.1		BQ166326	Ta.10702.1	WHE0843_C09_F17ZT	unknown	Ta.10702	TSA: Triticum aestivum Unigene26413 mRNA sequence
Ta.10741.1.S1_at			0.2322					Traes_5AL_FCEBFA9E9.1			BQ166449	Ta.10741.1	WHE0858_A09_B18ZT	stress-related protein [Oryza sativa (japonica cultivar-group)] (contig annotation)	Ta.9224	TSA: Triticum aestivum Unigene128981 mRNA sequence
Ta.10754.1.S1_at			2.6667					Traes_2DL_2E80CEB2A.1	BRADI5G13380.1	LOC_Os04g40070	BQ166469	Ta.10754.1	WHE0859_H06_O11ZT	similar to C2 domain-containing protein / GRAM domain-containing protein [Arabidopsis thaliana]	Ta.10754	TSA: Triticum aestivum Unigene90069 mRNA sequence
Ta.10762.1.A1_at			3.5322					TRAES3BF057400020CFD_t1			BQ166486	Ta.10762.1	WHE0870_F07_L14ZT	unknown	Ta.10762	Transcribed locus, weakly similar to XP_003567507.1 PREDICTED: uncharacterized protein LOC100831635 [Brachypodium distachyon]
Ta.10765.1.A1_at			6.3992					TRAES3BF058400060CFD_t1	BRADI2G47700.1	LOC_Os01g50910	BQ166490	Ta.10765.1	WHE0871_C07_E13ZT	similar to WSI18 protein induced by water stress [Oryza sativa (japonica cultivar-group)]	Ta.10765	TSA: Triticum aestivum contig18902.TraeRec mRNA sequence
Ta.10772.1.A1_at			2.3569					Traes_2AS_992E876B0.1	BRADI1G25930.1	LOC_Os07g34110	CK194889	Ta.10772.1	FGAS003322	nodulin-like protein [Oryza sativa (japonica cultivar-group)] (contig annotation)	Ta.73146	TSA: Triticum aestivum Unigene141251 mRNA sequence
Ta.10774.1.A1_at							2.2007				BQ166502	Ta.10774.1	WHE0873_C11_F21ZT	unknown	Ta.39423	TSA: Triticum aestivum Unigene85826 mRNA sequence
Ta.10774.1.A1_x_at							2.2276	Traes_4DL_C2431E155.1	BRADI1G72440.1		BQ166502	Ta.10774.1	WHE0873_C11_F21ZT	unknown	Ta.39423	TSA: Triticum aestivum Unigene85826 mRNA sequence
Ta.10774.2.A1_at							2.6225			LOC_Os03g08520	BJ317928	Ta.10774.2	BJ317928	unknown	Ta.39423	TSA: Triticum aestivum Unigene85826 mRNA sequence
Ta.10774.2.A1_x_at							2.23	Traes_4BL_A8C41D268.1	BRADI1G72440.1	LOC_Os03g08520	BJ317928	Ta.10774.2	BJ317928	unknown	Ta.39423	TSA: Triticum aestivum Unigene85826 mRNA sequence
Ta.10775.1.S1_at			2.6744					Traes_4AL_7FFE0BBD5.1			BQ166503	Ta.10775.1	WHE0873_D11_H21ZT	Oxalate oxidase / germin protein precursor [Triticum aestivum] (contig annotation)	Ta.48534	Germin protein precursor
Ta.10824.1.S1_x_at			0.4597					Traes_5BL_1E7B351F4.1		LOC_Os09g34320	BQ166643	Ta.10824.1	WHE0908_D08_H16ZT	unknown	Ta.14926	TSA: Triticum aestivum Unigene17176 mRNA sequence
Ta.10828.1.S1_at	0.4883		0.4115								BQ166649	Ta.10828.1	WHE0908_H07_P14ZT	unknown	Ta.10828	Transcribed locus, moderately similar to XP_003577180.1 PREDICTED: uncharacterized protein LOC100830772 [Brachypodium distachyon]
Ta.10829.1.A1_at			0.2407					Traes_1BL_BE03D01EF.1	BRADI5G09290.1	LOC_Os04g33590	CD866213	Ta.10829.1	AZO2_102N16F001110	hydrolase, alpha/beta fold protein-like [Oryza sativa (japonica cultivar-group)]	Ta.6156	TSA: Triticum aestivum Unigene45243 mRNA sequence
Ta.10859.1.A1_at			2.3416					Traes_2AL_905D1E0E7.2	BRADI5G18470.1	LOC_Os04g47700	BQ166706	Ta.10859.1	WHE0923_A05_B09ZT	unknown	Ta.47098	TSA: Triticum aestivum Unigene96096 mRNA sequence
Ta.10859.2.A1_a_at			2.0239					Traes_2BL_EF188FE1F.2			CA596095	Ta.10859.2	wpa1c_pk011_g3	unknown	Ta.47098	TSA: Triticum aestivum Unigene96096 mRNA sequence
Ta.1088.1.A1_at			0.4875					Traes_2BS_65836FEE4.1	BRADI5G04070.1	LOC_Os04g20164	BG908656	Ta.1088.1	TaLr1_170B10_F	Glycine hydroxymethyltransferase	Ta.69878	TSA: Triticum aestivum Ta_Contig199753.ansp mRNA sequence
Ta.10895.1.S1_at	0.4562	0.4328				0.3618	0.3362	Traes_2BL_EA1079E40.1	BRADI5G19890.1		BQ166779	Ta.10895.1	WHE0929_A11_A21ZT	unknown	Ta.24732	TSA: Triticum aestivum Unigene1717 mRNA sequence
Ta.10899.1.A1_at			0.4431					Traes_4DS_8D85A8E1F.1			BQ166788	Ta.10899.1	WHE0930_D10_G20ZT	unknown	Ta.93930	TSA: Triticum aestivum Unigene154035 mRNA sequence
Ta.10909.1.S1_s_at			4.2875							LOC_Os06g21380	CD883155	Ta.10909.1	F1_112G21F010502	carboxyl terminal protease-like protein [Arabidopsis thaliana]	Ta.10909	TSA: Triticum aestivum Unigene96295 mRNA sequence
Ta.10909.1.S1_x_at			4.0413					Traes_7AS_95F4E4729.1	BRADI1G42707.1	LOC_Os06g21380	CD883155	Ta.10909.1	F1_112G21F010502	carboxyl terminal protease-like protein [Arabidopsis thaliana]	Ta.10909	TSA: Triticum aestivum Unigene96295 mRNA sequence
Ta.10926.1.A1_at			0.1126	0.478				Traes_1DS_C91B806B6.1		LOC_Os03g07140	BQ166834	Ta.10926.1	WHE0936_F08_L16ZT	male sterility protein [Oryza sativa (japonica cultivar-group)]	Ta.10926	TSA: Triticum aestivum Unigene150729 mRNA sequence
Ta.10927.1.A1_at			2.3133					Traes_5BL_E568C8D6F.1	BRADI4G32520.1	LOC_Os09g29060	BQ166835	Ta.10927.1	WHE0936_F11_L22ZT	MADS box interactor-like [Oryza sativa (japonica cultivar-group)]	Ta.10927	TSA: Triticum aestivum Unigene152302 mRNA sequence
Ta.10941.1.A1_at							0.4894				BQ166864	Ta.10941.1	WHE0938_G08_M16ZT	unknown	Ta.10941	TSA: Triticum aestivum Unigene46495 mRNA sequence
Ta.10958.1.S1_at			0.4653				0.4773				BQ166902	Ta.10958.1	WHE0941_A02_A03ZT	unknown	Ta.10958	TSA: Triticum aestivum Unigene97023 mRNA sequence
Ta.10970.1.A1_at			0.427					Traes_3AL_DD22B2AAC.2			BQ166924	Ta.10970.1	WHE0942_E08_I16ZT	unknown	Ta.10970	TSA: Triticum aestivum Unigene116440 mRNA sequence
Ta.10977.1.S1_at			0.4487					Traes_5BS_BD87F493E.1	BRADI4G03397.1	LOC_Os12g39380	BJ218314	Ta.10977.1	BJ218314	(auto_contig_anno e-value=3E-31; target_length=6708) Replicase polyprotein 1ab (pp1ab) (ORF1ab polyprotein) [Contains: Non-structural protein 1 (nsp1) (p9); Non-structural protein 2 (nsp2) (p87);	Ta.10977	TSA: Triticum aestivum Unigene149603 mRNA sequence
Ta.10977.2.S1_at			0.3934					Traes_5BS_BD87F493E.1			BQ166945	Ta.10977.2	WHE0943_G12_N23ZT	unknown	Ta.10977	TSA: Triticum aestivum Unigene149603 mRNA sequence
Ta.10979.1.A1_at							0.3055	Traes_5DL_B6A3199BD.1	BRADI4G44070.1		BQ166948	Ta.10979.1	WHE0943_H12_P23ZT	unknown	Ta.10979	TSA: Triticum aestivum Unigene139615 mRNA sequence
Ta.11022.1.S1_a_at			0.4017								CD875175	Ta.11022.1	AZO3_104H15R011123	o-methyltransferase [Oryza sativa (japonica cultivar-group)] (contig annotation)	Ta.11954	TSA: Triticum aestivum Unigene158754 mRNA sequence
Ta.11022.1.S1_x_at			0.3885					Traes_6AS_230E627FE.1			CD875175	Ta.11022.1	AZO3_104H15R011123	o-methyltransferase [Oryza sativa (japonica cultivar-group)] (contig annotation)	Ta.11954	TSA: Triticum aestivum Unigene158754 mRNA sequence
Ta.11022.2.S1_at			0.3963								CA667822	Ta.11022.2	wlsu1_pk015_a9	O-methyltransferase family protein [Oryza sativa (japonica cultivar-group)] (contig annotation)	Ta.11954	TSA: Triticum aestivum Unigene158754 mRNA sequence
Ta.11022.2.S1_x_at			0.4312					Traes_6BS_9C7ED2A9D.1			CA667822	Ta.11022.2	wlsu1_pk015_a9	O-methyltransferase family protein [Oryza sativa (japonica cultivar-group)] (contig annotation)	Ta.11954	TSA: Triticum aestivum Unigene158754 mRNA sequence
Ta.11025.1.A1_at			2.8757					Traes_1DL_CA35D9D5B.1			BQ168402	Ta.11025.1	WHE2104_E08_J16ZT	CPRD2 [Oryza sativa (japonica cultivar-group)]	Ta.19477	TSA: Triticum aestivum Unigene114308 mRNA sequence
Ta.11050.1.S1_at			0.2815					Traes_4AL_3D2FDD95F.1			BQ168445	Ta.11050.1	WHE2108_B03_D06ZT	(auto_contig_anno e-value=7E-44; target_length=849) PUTATIVE SERINE/THREONINE KINASE RECEPTOR PRECURSOR (S-RECEPTOR KINASE) (SRK)	Ta.73033	TSA: Triticum aestivum Unigene18644 mRNA sequence
Ta.11087.1.S1_at							0.2607	Traes_7DL_F18E38207.3			CK215539	Ta.11087.1	FGAS027503	unknown	Ta.3199	TSA: Triticum aestivum Unigene161730 mRNA sequence
Ta.11087.2.S1_x_at							0.3826	Traes_7DL_F18E38207.3			CA683929	Ta.11087.2	wlm96_pk0013_h3	unknown	Ta.3199	TSA: Triticum aestivum Unigene161730 mRNA sequence
Ta.11091.1.S1_at							2.7455				BQ168535	Ta.11091.1	WHE2119_E03_J05ZT	unknown	Ta.11091	TSA: Triticum aestivum Ta_Contig217430.ansp mRNA sequence
Ta.11091.1.S1_x_at							2.8162	Traes_2BL_AA4A7E3C2.2			BQ168535	Ta.11091.1
Ta.11117.1.A1_at			3.8576				2.3632	Traes_5DL_D1D0CA79E.1			BQ169413	Ta.11117.1	WHE1755-1758_L19_L19ZT	NAC domain transcription factor [Triticum aestivum]	Ta.41933	NAC domain transcription factor
Ta.11120.1.S1_a_at			0.3676				0.3183			LOC_Os04g33740	BJ264528	Ta.11120.1	BJ264528	apoplastic invertase 1 [Hordeum vulgare subsp. vulgare]	Ta.54769	TSA: Triticum aestivum Unigene82056 mRNA sequence
Ta.11120.1.S1_x_at			0.3706				0.3371	Traes_2DL_1B3AD9F4E.1	BRADI5G09420.1	LOC_Os04g33740	BJ264528	Ta.11120.1	BJ264528	apoplastic invertase 1 [Hordeum vulgare subsp. vulgare]	Ta.54769	TSA: Triticum aestivum Unigene82056 mRNA sequence
Ta.11120.2.S1_x_at			0.3788				0.3426	Traes_2DL_1B3AD9F4E.1	BRADI5G09420.1	LOC_Os04g33740	CA630507	Ta.11120.2	wle1n_pk0036_c11	apoplastic invertase 1 [Hordeum vulgare subsp. vulgare]	Ta.54769	TSA: Triticum aestivum Unigene82056 mRNA sequence
Ta.11120.3.S1_x_at			0.3576				0.334	Traes_2AL_6DEEE3C3E.2	BRADI5G09420.1	LOC_Os04g33740	CA706270	Ta.11120.3	wdk1c_pk023_k9	apoplastic invertase 1 [Hordeum vulgare subsp. vulgare]	Ta.54769	TSA: Triticum aestivum Unigene82056 mRNA sequence
Ta.11133.2.S1_x_at	0.4332							Traes_3AS_7D865E042.1	BRADI2G02350.1	LOC_Os01g04350	CA692150	Ta.11133.2	wlm96_pk059_j3	LMW heat shock protein [Oryza sativa (japonica cultivar-group)]	Ta.31425	TSA: Triticum aestivum Unigene68935 mRNA sequence
Ta.11139.1.S1_at	0.4838						0.388	Traes_4AL_77913718B.1			CD937077	Ta.11139.1	OV_105P03F010209	unknown	Ta.11139	TSA: Triticum aestivum Unigene140586 mRNA sequence
Ta.11152.2.A1_a_at			3.4394					Traes_4BL_B49C2A51C.1	BRADI1G62957.1	LOC_Os03g22120	BJ277098	Ta.11152.2	BJ277098	Sucrose synthase	Ta.11152	TSA: Triticum aestivum Unigene2699 mRNA sequence
Ta.11152.3.S1_at			3.6697					Traes_4AS_EF48BBCCF.2	BRADI1G62957.1	LOC_Os03g22120	BJ271866	Ta.11152.3	BJ271866	unknown	Ta.11152	TSA: Triticum aestivum Unigene2699 mRNA sequence
Ta.11160.1.S1_s_at							0.4267	Traes_2DS_1500B6F52.1			BQ169530	Ta.11160.1	WHE0952_E08_I16ZT	(auto_contig_anno e-value=1E-149; target_length=470) Probable pectate lyase 15 precursor (Pectate lyase A11)	Ta.71741	TSA: Triticum aestivum Unigene28765 mRNA sequence
Ta.11162.1.S1_at			2.2006					Traes_4DS_8075EBF55.1		LOC_Os03g41060	BQ169535	Ta.11162.1	WHE0952_G12_M24ZT	Gibberellin stimulated transcript related protein 1 [Oryza sativa Japonica Group]	Ta.11162	TSA: Triticum aestivum Unigene160177 mRNA sequence
Ta.11168.1.A1_a_at			0.4887							LOC_Os01g07420	BJ283179	Ta.11168.1	BJ283179	hydrolase -like protein [Oryza sativa (japonica cultivar-group)]	Ta.11168	TSA: Triticum aestivum Unigene30106 mRNA sequence
Ta.11168.1.A1_at			0.2223							LOC_Os01g07420	BJ283179	Ta.11168.1	BJ283179	hydrolase -like protein [Oryza sativa (japonica cultivar-group)]	Ta.11168	TSA: Triticum aestivum Unigene30106 mRNA sequence
Ta.11168.1.A1_x_at			0.304					Traes_3AS_471213B71.1	BRADI2G04230.1	LOC_Os01g07420	BJ283179	Ta.11168.1	BJ283179	hydrolase -like protein [Oryza sativa (japonica cultivar-group)]	Ta.11168	TSA: Triticum aestivum Unigene30106 mRNA sequence
Ta.11168.2.A1_at			0.3993					Traes_3AS_471213B71.1	BRADI2G04230.1	LOC_Os01g07420	BQ169546	Ta.11168.2	WHE0953_D10_H19ZT	hydrolase -like protein [Oryza sativa (japonica cultivar-group)]	Ta.49076	TSA: Triticum aestivum Ta_Contig157607.ansp mRNA sequence
Ta.11171.1.A1_at			2.4683				2.1546	TRAES3BF072400290CFD_t1			BQ169558	Ta.11171.1	WHE0954_C07_F14ZT	unknown	Ta.93976	TSA: Triticum aestivum Unigene64632 mRNA sequence
Ta.11185.1.A1_a_at	0.4821							TRAES3BF072300010CFD_t1			CD868861	Ta.11185.1	AZO2_110A13F010115	unknown	Ta.92380	TSA: Triticum aestivum Unigene146060 mRNA sequence
Ta.11190.1.A1_at							0.4755	Traes_3AL_7FBDA0AFB.1			BQ169587	Ta.11190.1	WHE0956_G11_M22ZT	unknown	Ta.11190	TSA: Triticum aestivum Unigene148001 mRNA sequence
Ta.11207.1.A1_at			2.6826	0.4836	0.4648		0.4328			LOC_Os04g03890	BQ169617	Ta.11207.1	WHE0958_B04_D08ZT	(auto_contig_anno e-value=4E-18; target_length=506) CYTOCHROME P450 89A2 (CYPLXXXIX) (ATH 6-1)	Ta.11207	TSA: Triticum aestivum Unigene66813 mRNA sequence
Ta.11209.1.S1_at				0.4199				Traes_1AL_F0C907DA1.2	BRADI2G14500.1	LOC_Os05g51240	CK162793	Ta.11209.1	FGAS015392	(auto_contig_anno e-value=5E-19; target_length=269) Sigma factor sigB regulation protein rsbQ	Ta.29866	TSA: Triticum aestivum Unigene11799 mRNA sequence
Ta.11249.1.A1_at			0.3388					Traes_2DS_9A99C3160.1	BRADI2G22510.1	LOC_Os05g39580	CK212566	Ta.11249.1	FGAS024444	unknown	Ta.11249	TSA: Triticum aestivum Unigene63525 mRNA sequence
Ta.11257.1.A1_at		2.0877					2.016	Traes_1AL_41CD15F9F.1			BQ169715	Ta.11257.1	WHE0964_H11_O22ZT	(auto_contig_anno e-value=3E-17; target_length=516) Beclin-1-like protein	Ta.11257	TSA: Triticum aestivum Unigene45043 mRNA sequence
Ta.11282.1.S1_at							0.4009			LOC_Os03g52650	CA616162	Ta.11282.1	wr1_pk181_g7	(auto_contig_anno e-value=1E-70; target_length=310) SYNTAXIN-RELATED PROTEIN KNOLLE	Ta.11282	TSA: Triticum aestivum Unigene101468 mRNA sequence
Ta.11282.1.S1_x_at							0.4116	Traes_4AL_B32330729.1	BRADI1G09440.1	LOC_Os03g52650	CA616162	Ta.11282.1	wr1_pk181_g7	(auto_contig_anno e-value=1E-70; target_length=310) SYNTAXIN-RELATED PROTEIN KNOLLE	Ta.11282	TSA: Triticum aestivum Unigene101468 mRNA sequence
Ta.11367.1.A1_at							0.457	Traes_3AL_16CB6F6E3.2	BRADI2G44400.2		BJ214953	Ta.11367.1	BJ214953	protein kinase [Zea mays] (contig annotation)	Ta.72497	TSA: Triticum aestivum Unigene7887 mRNA sequence
Ta.11367.2.S1_at	0.4671						0.4567	TRAES3BF113600030CFD_t1	BRADI2G44400.2	LOC_Os01g44110	BJ207672	Ta.11367.2	BJ207672	kinase [Oryza sativa (japonica cultivar-group)]	Ta.74073	TSA: Triticum aestivum Unigene96830 mRNA sequence
Ta.1139.1.S1_at			0.348							LOC_Os11g13890	BJ263196	Ta.1139.1	BJ263196	CP29, core chlorophyll a/b binding (CAB) protein of photosystem II (PSII) [Hordeum vulgare subsp. vulgare]	Ta.54322	TSA: Triticum aestivum Unigene76487 mRNA sequence
Ta.1139.1.S1_x_at			0.3769					Traes_4DS_CC9F9317E.2	BRADI4G21170.1	LOC_Os11g13890	BJ263196	Ta.1139.1	BJ263196	CP29, core chlorophyll a/b binding (CAB) protein of photosystem II (PSII) [Hordeum vulgare subsp. vulgare]	Ta.54322	TSA: Triticum aestivum Unigene76487 mRNA sequence
Ta.11390.1.A1_at		0.4579	0.3361					Traes_5DL_BF8B2E6D8.1			BQ169998	Ta.11390.1	WHE0986_A12_B24ZT	(auto_contig_anno e-value=8E-67; target_length=531) Os01g0681000 [Oryza sativa (japonica cultivar-group)] gi|56202297|dbj|BAD73756.1| unknown protein [Oryza sativa Japonica Group] gi|113533408|dbj|BAF05791.1| Os01g0681000 [Oryza sativa (japonica cultivar-	Ta.11390	TSA: Triticum aestivum Unigene71753 mRNA sequence
Ta.11426.1.A1_at			0.4247					Traes_5AL_603349FFC.1			BE398680	Ta.11426.1	WHE0024_B03F990702	(auto_contig_anno no blast match)	Ta.11426	TSA: Triticum aestivum Unigene28516 mRNA sequence
Ta.11473.1.S1_at							0.447				BJ272561	Ta.11473.1	BJ272561	unknown	Ta.11473	TSA: Triticum aestivum cultivar Kukri KukriC1742_7 mRNA sequence
Ta.11482.1.A1_at			0.4215					Traes_4AL_64F3A317D.1			BQ170185	Ta.11482.1	WHE1755-1758_E08_E08ZT	(auto_contig_anno e-value=1E-139; target_length=471) Lipase, putative, expressed [Oryza sativa (japonica cultivar-group)] gi|125537175|gb|EAY83663.1| hypothetical protein OsI_037622 [Oryza sativa (indica cultivar-group)]	Ta.11482	TSA: Triticum aestivum Unigene21809 mRNA sequence
Ta.11496.1.A1_at		0.3714						Traes_6AS_766F1ED43.1			BQ170227	Ta.11496.1	WHE1755-1758_P04_P04ZT	(auto_contig_anno e-value=1E-13; target_length=340) putative iron deficiency protein Ids3 [Oryza sativa (japonica cultivar-group)] gi|50509732|dbj|BAD31784.1| putative iron deficiency protein Ids3 [Oryza sativa (japonica	Ta.11496	TSA: Triticum aestivum Unigene93438 mRNA sequence
Ta.11506.1.S1_a_at			0.4452					TRAES3BF035000040CFD_t1	BRADI1G20970.1		CK215703	Ta.11506.1	FGAS027672	similar to disease resistance response protein-like [Oryza sativa Japonica Group]	Ta.11506	Transcribed locus, weakly similar to NP_001060282.1 Os07g0617500 [Oryza sativa Japonica Group]
Ta.1151.1.S1_at			0.4413	0.3953			2.5925	Traes_7DL_64905FA8B.1			CD875153	Ta.1151.1	AZO3_104G15R011124	thiol protease [Hordeum vulgare subsp. vulgare]	Ta.55540	TSA: Triticum aestivum Unigene62822 mRNA sequence
Ta.11526.1.A1_at			2.3362								BQ170281	Ta.11526.1	WHE1764_E08_I16ZT	gamma-lyase [Oryza sativa (japonica cultivar-group)]	Ta.70175	TSA: Triticum aestivum Unigene98598 mRNA sequence
Ta.11555.1.S1_at			0.4341					Traes_3B_7A063CFC2.1	BRADI2G06610.1	LOC_Os01g11040	BQ170347	Ta.11555.1	WHE1767_G07_M13ZT	(auto_contig_anno e-value=3E-57; target_length=1334) SCAR-like protein 2	Ta.55310	TSA: Triticum aestivum Unigene155688 mRNA sequence
Ta.11555.2.S1_x_at			0.4929					TRAES3BF117100190CFD_t1	BRADI2G06610.1	LOC_Os01g11040	BG910016	Ta.11555.2	TaLr1_124D09_R	SCAR2 -like [Oryza sativa (japonica cultivar-group)]	Ta.55310	TSA: Triticum aestivum Unigene155688 mRNA sequence
Ta.11558.1.S1_at	0.4971							Traes_3DS_910415CA8.2	BRADI2G07970.1	LOC_Os01g13280	BJ267614	Ta.11558.1	BJ267614	(auto_contig_anno e-value=2E-32; target_length=4829) BACULOVIRAL IAP REPEAT-CONTAINING PROTEIN 6 (UBIQUITIN-CONJUGATING BIR-DOMAIN ENZYME APOLLON)	Ta.3523	TSA: Triticum aestivum Unigene86621 mRNA sequence
Ta.1156.1.S1_at							2.068	Traes_1BL_1314058E4.1			CA642575	Ta.1156.1	wre1n_pk0057_h2	unknown	Ta.1156	TSA: Triticum aestivum Unigene129630 mRNA sequence
Ta.1156.2.S1_x_at							2.1385	Traes_1BL_1314058E4.1	BRADI2G23540.1		BQ800831	Ta.1156.2	WHE2803_C03_F05ZS	(auto_contig_anno e-value=9E-14; target_length=145323) Oryza sativa (japonica cultivar-group) chromosome 5 clone OJ1651_D06, complete sequence
Ta.11582.1.S1_at			0.4583				0.4223	Traes_5DL_034FFFB0B.1			CD937420	Ta.11582.1	OV_106P04F010205	(auto_contig_anno e-value=1E-24; target_length=194) Glucan endo-1,3-beta-glucosidase-like protein 3 precursor	Ta.39827	TSA: Triticum aestivum Unigene67698 mRNA sequence
Ta.116.1.S1_at			5.6524	3.1856	2.9403			Traes_4AS_36CB7931F.2	BRADI1G66020.3	LOC_Os03g17480	BE404653	Ta.116.1	WHE0445_G08_M15ZS	In2.1 protein [Triticum aestivum]	Ta.55583	Cla30 protein
Ta.11613.1.A1_at			0.2891	0.3406				Traes_7DL_8CBDB6EE8.1			BQ170459	Ta.11613.1	WHE1774_B05_D10ZT	unknown	Ta.11613	TSA: Triticum aestivum Unigene22845 mRNA sequence
Ta.11619.1.A1_at			0.4725					Traes_4AS_B1246A1B5.1			CN011986	Ta.11619.1	WHE3891_C05_E09ZS	2-oxoglutarate-dependent dioxygenase [Oryza sativa (japonica cultivar-group)] (contig annotation)	Ta.71438	TSA: Triticum aestivum Unigene60828 mRNA sequence
Ta.11623.1.S1_s_at			2.6098								CD885401	Ta.11623.1	G118_001F22R010921	(auto_contig_anno e-value=4E-17; target_length=395) Protein maternal effect lethal 26	Ta.28720	TSA: Triticum aestivum Unigene150649 mRNA sequence
Ta.11623.1.S1_x_at			2.1118					Traes_7DS_F5A240B02.1	BRADI3G39210.1		CD885401	Ta.11623.1	G118_001F22R010921	(auto_contig_anno e-value=4E-17; target_length=395) Protein maternal effect lethal 26	Ta.28720	TSA: Triticum aestivum Unigene150649 mRNA sequence
Ta.11623.2.A1_at			2.1296								CA497829	Ta.11623.2	WHE3232_G01_N02ZT	POZ domain protein family-like [Oryza sativa (japonica cultivar-group)] (contig annotation)	Ta.28720	TSA: Triticum aestivum Unigene150649 mRNA sequence
Ta.11623.2.A1_x_at			2.1816					Traes_7DS_F5A240B02.1			CA497829	Ta.11623.2	WHE3232_G01_N02ZT	POZ domain protein family-like [Oryza sativa (japonica cultivar-group)] (contig annotation)	Ta.28720	TSA: Triticum aestivum Unigene150649 mRNA sequence
Ta.11631.1.A1_at			3.3941					Traes_2BL_D718E27A9.1			CA646236	Ta.11631.1	wre1n_pk0102_a9	(auto_contig_anno e-value=4E-46; target_length=324) NAC-domain containing protein 21/22 (ANAC021) (ANAC022)	Ta.11631	TSA: Triticum aestivum Unigene19614 mRNA sequence
Ta.11636.1.S1_at			0.389					Traes_5BL_4FEA379DF1.1			BQ170501	Ta.11636.1	WHE1783_A10_A19ZT	[Arabidopsis thaliana] (contig annotation)	Ta.92377	TSA: Triticum aestivum Unigene17137 mRNA sequence
Ta.11641.1.A1_at			0.2143					Traes_2DS_CA9E8EEC2.1			BQ170510	Ta.11641.1	WHE1783_F04_K07ZT	(auto_contig_anno no blast match)	Ta.11641	TSA: Triticum aestivum Unigene71944 mRNA sequence
Ta.11648.1.A1_at							0.4157	Traes_2AS_6C89A3064.2	BRADI5G02447.1	LOC_Os04g01150	CD454603	Ta.11648.1	WHE2329_F05_K09ZT	(auto_contig_anno e-value=2E-13; target_length=444) tRNA wybutosine-synthesizing protein 2 homolog (tRNA-yW-synthesizing protein 2) (tRNA methyltransferase 12)	Ta.11648	TSA: Triticum aestivum Unigene77433 mRNA sequence
Ta.1165.1.A1_at							0.4561	Traes_2BL_6382E3EFF.1			AF207545.1	Ta.1165.1
Ta.1166.1.A1_x_at							0.4958	TRAES3BF019000120CFD_t1			BJ265825	Ta.1166.1	BJ265825	fructose-1, 6-bisphosphatase [Saccharum hybrid cultivar H65-7052]	Ta.72411	TSA: Triticum aestivum Unigene102197 mRNA sequence
Ta.1166.2.S1_a_at							0.4918	Traes_3AL_392D17B3C.2	BRADI2G56030.1	LOC_Os01g64660	CD894372	Ta.1166.2	G118_126B22R011119	Fructose-bisphosphatase	Ta.71571	TSA: Triticum aestivum Ta_Contig11262.ansp mRNA sequence
Ta.11674.1.S1_at			0.3418								CA692708	Ta.11674.1	wlm96_pk055_l11	unknown	Ta.11674	TSA: Triticum aestivum Unigene50504 mRNA sequence
Ta.11684.1.A1_at			0.4956				0.4425	Traes_4AS_6DEC20069.1	BRADI1G68900.1	LOC_Os03g13200	BQ170589	Ta.11684.1	WHE1790_A11_B22ZT	class III peroxidase 39 precursor [Oryza sativa (japonica cultivar-group)]Peroxidase	Ta.11684	TSA: Triticum aestivum Ta_Contig69281.ansp mRNA sequence
Ta.11707.1.A1_x_at			0.4437					Traes_6DL_6455DDBD0.1			BQ170638	Ta.11707.1	WHE1792_H08_O16ZT	(auto_contig_anno e-value=3E-12; target_length=982) Oryza sativa (japonica cultivar-group) cDNA clone:006-209-C03, full insert sequence	Ta.94032	TSA: Triticum aestivum Ta_Contig158433.ansp mRNA sequence
Ta.11712.1.A1_at							0.4842				BQ170651	Ta.11712.1	WHE1793_H07_P13ZT	unknown	Ta.11712	TSA: Triticum aestivum Unigene3213 mRNA sequence
Ta.11720.1.A1_at			0.2945								BQ170664	Ta.11720.1	WHE1794_D08_H16ZT	(auto_contig_anno no blast match)	Ta.198839	TSA: Triticum aestivum Unigene16061 mRNA sequence
Ta.1177.1.S1_at			2.203				2.9893	Traes_3B_BD7814B56.1	BRADI2G49930.1	LOC_Os01g54670	CA646536	Ta.1177.1	wre1n_pk0108_c5	coiled-coil domain containing 25 [Mus musculus] (contig annotation)	Ta.1177	TSA: Triticum aestivum Ta_Contig62362.ansp mRNA sequence
Ta.11777.1.S1_x_at	0.372							Traes_2BL_BD5F3380A.1	BRADI5G25860.1	LOC_Os04g57720	BQ620561	Ta.11777.1	TaLr1_143G11_R	(auto_contig_anno e-value=4E-33; target_length=186) Two-component response regulator ARR6	Ta.11777	TSA: Triticum aestivum Unigene132052 mRNA sequence
Ta.11779.1.S1_at			2.1263					Traes_5BL_0C1E9AFB3.2	BRADI3G21160.1	LOC_Os10g04620	CA648118	Ta.11779.1	wre1n_pk0126_a3	lipase-like protein [Oryza sativa (japonica cultivar-group)]	Ta.39887	TSA: Triticum aestivum Unigene147105 mRNA sequence
Ta.11783.1.A1_at							2.7537				BQ170792	Ta.11783.1	WHE2305_H01_O01ZT	unknown	Ta.11783	TSA: Triticum aestivum Unigene158523 mRNA sequence
Ta.11801.1.S1_at			2.2034		0.4994		2.0317	Traes_6DL_4BFF8044C.1			CD921206	Ta.11801.1	G608_119L23F010913	CER1 [Oryza sativa (japonica cultivar-group)] (contig annotation)	Ta.11801	TSA: Triticum aestivum Unigene140324 mRNA sequence
Ta.11801.2.S1_a_at			3.7899				2.4453	Traes_6DL_4BFF8044C.1	BRADI3G55100.1	LOC_Os02g56920	CD374112	Ta.11801.2	WHE2632_B09_D18ZT	CER1 [Oryza sativa (japonica cultivar-group)]	Ta.11801	TSA: Triticum aestivum Unigene140324 mRNA sequence
Ta.11808.1.S1_s_at				5.1135	4.5672			Traes_1AL_2E41C3E56.1			BG263221	Ta.11808.1	WHE2339_E04_J07ZS	unknown	Ta.91435	TSA: Triticum aestivum Unigene13492 mRNA sequence
Ta.11809.1.S1_at			0.4764					Traes_4DL_CD971E73A.1			BQ170843	Ta.11809.1	WHE2308_D11_H22ZT	beta-expansin [Oryza sativa] (contig annotation)	Ta.11809	TSA: Triticum aestivum Unigene154519 mRNA sequence
Ta.11809.2.S1_at			0.479					Traes_4DL_CD971E73A.1	BRADI1G78350.1	LOC_Os10g40730	CA607810	Ta.11809.2	wr1_pk0082_d5	beta-expansin EXPB4 [Oryza sativa (japonica cultivar-group)]	Ta.11809	TSA: Triticum aestivum Unigene154519 mRNA sequence
Ta.11836.1.A1_x_at	2.7511						2.9884	Traes_7DS_587BEA50E.1			BQ170902	Ta.11836.1	WHE2312_C02_F04ZT	phosphate-induced protein phi-1 [Oryza sativa (japonica cultivar-group)]	Ta.11836	TSA: Triticum aestivum Unigene161118 mRNA sequence
Ta.1184.1.A1_at			2.188					Traes_1AL_324C5C146.1			BE419250	Ta.1184.1	WWR021_H2R000101	(auto_contig_anno e-value=4E-14; target_length=366) unknown protein [Oryza sativa]	Ta.92263	TSA: Triticum aestivum Ta_Contig89232.ansp mRNA sequence
Ta.11841.1.A1_at			0.491					Traes_4AL_5BC6E4041.3			CA612589	Ta.11841.1	wr1_pk0137_d8	(auto_contig_anno e-value=1E-53; target_length=1004) CHUP1 (CHLOROPLAST UNUSUAL POSITIONING 1) [Arabidopsis thaliana] gi|11994760|dbj|BAB03089.1| unnamed protein product [Arabidopsis thaliana] gi|28071265|dbj|BAC55960.1| actin binding protein [Arabidopsis	Ta.93070	TSA: Triticum aestivum Unigene27573 mRNA sequence
Ta.11861.1.A1_at			0.2498					Traes_2AS_CBB2430AD.1			BQ170945	Ta.11861.1	WHE2314_G10_M20ZT	(auto_contig_anno no blast match)	Ta.11861	TSA: Triticum aestivum Unigene39914 mRNA sequence
Ta.11907.1.S1_at			2.2365								BQ171042	Ta.11907.1	WHE2320_H06_P12ZT	(auto_contig_anno e-value=6E-19; target_length=147) Os02g0751300 [Oryza sativa (japonica cultivar-group)] gi|46390212|dbj|BAD15643.1| hypothetical protein [Oryza sativa Japonica Group] gi|113537666|dbj|BAF10049.1| Os02g0751300 [Oryza sativa (japonica cult	Ta.11907	TSA: Triticum aestivum Unigene52030 mRNA sequence
Ta.11919.2.S1_a_at			2.1698								CA678846	Ta.11919.2	wlm4_pk0012_h2	unknown	Ta.96672	TSA: Triticum aestivum Ta_Contig119546.ansp mRNA sequence
Ta.11919.2.S1_x_at			2.1218					Traes_6DL_C7950F6D1.1			CA678846	Ta.11919.2	wlm4_pk0012_h2	unknown	Ta.96672	TSA: Triticum aestivum Ta_Contig119546.ansp mRNA sequence
Ta.11921.1.S1_at			0.3366								CA722130	Ta.11921.1	wds1c_pk003_n15_f	unknown
Ta.11939.1.S1_at	2.2553		5.3383	3.5414	2.7399		2.8117	Traes_4BS_E2F6D8493.1			BQ171110	Ta.11939.1	WHE2333_E01_I01ZT	unknown	Ta.11939	Transcribed locus
Ta.11954.1.A1_at			0.4821					Traes_6DS_9CB9A1BCA.1			CA670253	Ta.11954.1	wlsu1_pk026_m9	(auto_contig_anno e-value=7E-56; target_length=364) O-METHYLTRANSFERASE ZRP4 (OMT)	Ta.11954	TSA: Triticum aestivum Unigene158754 mRNA sequence
Ta.11990.1.A1_at							0.4346				BQ171218	Ta.11990.1	WHE2341_B07_C13ZT	(auto_contig_anno no blast match)	Ta.11990	TSA: Triticum aestivum Unigene18529 mRNA sequence
Ta.11996.1.A1_at	2.3758							Traes_5BL_B39EC36F0.2			BQ171228	Ta.11996.1	WHE2341_H06_O11ZT	(auto_contig_anno no blast match)	Ta.11996	TSA: Triticum aestivum Unigene56506 mRNA sequence
Ta.11998.1.A1_at							2.1918	Traes_6DS_6F5961880.1			BQ171230	Ta.11998.1	WHE2342_A02_A04ZT	(auto_contig_anno no blast match)	Ta.11998	TSA: Triticum aestivum Unigene118780 mRNA sequence
Ta.1200.1.S1_at			4.734				3.0764			LOC_Os06g24990	CA665158	Ta.1200.1	wlk1_pk0009_g10	Xylanase inhibitor protein 1 precursor (Class III chitinase homolog) (XIP-I protein) [Triticum aestivum]	Ta.38246	Xylanase inhibitor protein I
Ta.1200.1.S1_x_at			4.9895				3.0592	Traes_4DS_F33F58A71.1	BRADI4G09430.1	LOC_Os06g24990	CA665158	Ta.1200.1	wlk1_pk0009_g10	Xylanase inhibitor protein 1 precursor (Class III chitinase homolog) (XIP-I protein) [Triticum aestivum]	Ta.38246	Xylanase inhibitor protein I
Ta.12014.1.A1_a_at							0.4951			LOC_Os03g18810	BJ250107	Ta.12014.1	BJ250107	aminotransferase AGD2 [Oryza sativa (japonica cultivar-group)]	Ta.49088	TSA: Triticum aestivum Unigene161537 mRNA sequence
Ta.12014.1.A1_at							0.4464	Traes_7BL_C1238661A.1	BRADI1G47650.1	LOC_Os03g18810	BJ250107	Ta.12014.1	BJ250107	aminotransferase AGD2 [Oryza sativa (japonica cultivar-group)]	Ta.49088	TSA: Triticum aestivum Unigene161537 mRNA sequence
Ta.12045.1.S1_at			3.1974					Traes_6AL_2063C3615.4	BRADI3G14970.1		CA676966	Ta.12045.1	wlm12_pk0005_d3	(auto_contig_anno e-value=4E-14; target_length=28434780) Oryza sativa (japonica cultivar-group) genomic DNA, chromosome 8, complete sequence	Ta.12045	TSA: Triticum aestivum Unigene50680 mRNA sequence
Ta.12053.1.A1_at			4.4422					Traes_2DS_EB5F25337.1			BQ171491	Ta.12053.1	WHE1401-1404_I21_I21ZT	unknown	Ta.12053	Transcribed locus
Ta.12059.1.S1_at			2.4726				4.2056	Traes_4BS_844C35B49.1			CA698257	Ta.12059.1	wlk8_pk0001_e1	unknown	Ta.36450	TSA: Triticum aestivum Unigene63624 mRNA sequence
Ta.12067.1.A1_at			2.4259							LOC_Os07g44910	BQ171513	Ta.12067.1	WHE1401-1404_O17_O17ZT	esterase [Oryza sativa (japonica cultivar-group)]	Ta.12067	Transcribed locus, moderately similar to NP_001150053.1 LOC100283680 [Zea mays]
Ta.12067.1.A1_x_at			2.3817					Traes_2BS_A561940DE.1	BRADI1G19720.1	LOC_Os07g44910	BQ171513	Ta.12067.1	WHE1401-1404_O17_O17ZT	esterase [Oryza sativa (japonica cultivar-group)]	Ta.12067	Transcribed locus, moderately similar to NP_001150053.1 LOC100283680 [Zea mays]
Ta.1207.1.S1_at			6.142							LOC_Os06g11200	CA650490	Ta.1207.1	wre1n_pk0155_g4	oxo-phytodienoic acid reductase [Oryza sativa (japonica cultivar-group)]	Ta.71272	TSA: Triticum aestivum Unigene18857 mRNA sequence
Ta.1207.1.S1_s_at			5.1138	3.1182						LOC_Os06g11200	CA650490	Ta.1207.1	wre1n_pk0155_g4	oxo-phytodienoic acid reductase [Oryza sativa (japonica cultivar-group)]	Ta.71272	TSA: Triticum aestivum Unigene18857 mRNA sequence
Ta.1207.1.S1_x_at			5.5076	2.8341				Traes_7BS_62CC4CA59.1	BRADI1G45867.1	LOC_Os06g11200	CA650490	Ta.1207.1	wre1n_pk0155_g4	oxo-phytodienoic acid reductase [Oryza sativa (japonica cultivar-group)]	Ta.71272	TSA: Triticum aestivum Unigene18857 mRNA sequence
Ta.12082.1.A1_x_at			2.574					Traes_2DS_D58C49346.2			BQ171539	Ta.12082.1	WHE1411_B03_D05ZT	unknown	Ta.12082	Transcribed locus
Ta.12088.1.S1_at			3.3615				3.5779				CA742200	Ta.12088.1	wfl1c_pk001_h21	unknown	Ta.12088	TSA: Triticum aestivum Ta_Contig104730.ansp mRNA sequence
Ta.12088.1.S1_s_at			2.6313				2.8165				CA742200	Ta.12088.1	wfl1c_pk001_h21	unknown	Ta.12088	TSA: Triticum aestivum Ta_Contig104730.ansp mRNA sequence
Ta.12090.1.A1_at			3.2475								BQ171556	Ta.12090.1	WHE1412_A09_B18ZT	(auto_contig_anno e-value=7E-14; target_length=306) unknown protein [Oryza sativa (japonica cultivar-group)]	Ta.12090	Transcribed locus
Ta.12091.1.S1_at			0.3108	0.4354							BQ171559	Ta.12091.1	WHE1412_C03_F06ZT	(auto_contig_anno no blast match)	Ta.12091	TSA: Triticum aestivum Unigene37351 mRNA sequence
Ta.12091.2.S1_a_at			0.2109	0.3211							CA664424	Ta.12091.2
Ta.12100.1.A1_at			2.3781								BQ171574	Ta.12100.1	WHE1412_H03_P06ZT	unknown	Ta.12100	TSA: Triticum aestivum Unigene90268 mRNA sequence
Ta.12114.1.A1_a_at			0.4471					Traes_5BS_ABD5618471.1	BRADI4G03390.1	LOC_Os12g39360	CA622920	Ta.12114.1	wl1n_pk0100_e10	A maize sequence?	Ta.198855	TSA: Triticum aestivum Unigene14555 mRNA sequence
Ta.12118.1.S1_a_at			0.1135				0.4651	Traes_3AL_6B2120DEC.2	BRADI2G59660.1	LOC_Os01g70520	CA698971	Ta.12118.1	wlk8_pk0010_f1	beta-glucosidase [Oryza sativa (japonica cultivar-group)]	Ta.12118	TSA: Triticum aestivum Unigene144480 mRNA sequence
Ta.12119.1.S1_x_at			0.1598				0.3883	Traes_2BL_0FEB31E96.5	BRADI5G10040.1	LOC_Os04g34610	CK161592	Ta.12119.1	FGAS014163	unknown	Ta.12119	TSA: Triticum aestivum Unigene54262 mRNA sequence
Ta.12127.1.A1_at			0.1622				0.1866	Traes_6AL_FEF586A96.1	BRADI3G48790.1		AJ611109	Ta.12127.1	AJ611109	protein kinase Xa21, receptor type precursor [Oryza sativa (japonica cultivar-group)]
Ta.12135.1.A1_at			2.8043							LOC_Os05g44300	BQ171660	Ta.12135.1	WHE1655-1658_D04_D04ZT	unknown	Ta.12135	TSA: Triticum aestivum Ta_Contig177485.ansp mRNA sequence
Ta.12135.1.A1_s_at			3.8913							LOC_Os05g44300	BQ171660	Ta.12135.1	WHE1655-1658_D04_D04ZT	unknown	Ta.12135	TSA: Triticum aestivum Ta_Contig177485.ansp mRNA sequence
Ta.12136.1.A1_at					4.5196			Traes_2BS_8B386EA34.1	BRADI1G21921.1	LOC_Os07g41460	BQ171661	Ta.12136.1	WHE1655-1658_D05_D05ZT	similar to flavonol 3-sulfotransferase [Oryza sativa (japonica cultivar-group)]	Ta.12136	TSA: Triticum aestivum Unigene139155 mRNA sequence
Ta.1215.1.S1_at			3.5898					Traes_5BL_59E02504D.1			CA686141	Ta.1215.1	wlm96_pk032_n3	unknown	Ta.1215	TSA: Triticum aestivum Unigene102230 mRNA sequence
Ta.12153.2.S1_at	0.4827							TRAES3BF077900030CFD_t1	BRADI2G08980.1	LOC_Os12g06890	CA628167	Ta.12153.2	wle1_pk0005_c5	Nucleoporin autopeptidase family protein [Oryza sativa (japonica cultivar-group)]	Ta.12153	TSA: Triticum aestivum Unigene93372 mRNA sequence
Ta.12180.1.S1_at			3.9997					Traes_4BS_77D1E043F.1			AJ604265	Ta.12180.1	AJ604265	unknown	Ta.76515	TSA: Triticum aestivum cultivar Bobwhite isotig17572.flagleaf mRNA sequence
Ta.12181.2.S1_x_at			2.5152					TRAES3BF015500100CFD_t1	BRADI2G04670.1	LOC_Os01g07970	CA596842	Ta.12181.2	wpa1c_pk014_o19	unknown	Ta.94385	TSA: Triticum aestivum Ta_Contig188984.ansp mRNA sequence
Ta.12219.1.A1_at			4.7598					Traes_1AL_0C24CBB55.1	BRADI2G20460.1		CK193170	Ta.12219.1	FGAS001584	unknown	Ta.12219	TSA: Triticum aestivum Unigene147173 mRNA sequence
Ta.12225.2.S1_at				2.2113				Traes_7BL_A002364C5.1	BRADI1G37080.1	LOC_Os06g39240	BQ171893	Ta.12225.2	WHE1701-1704_C11_C11ZT	ethylene-responsive transcriptional coactivator [Oryza sativa (japonica cultivar-group)]	Ta.12225	TSA: Triticum aestivum Unigene125619 mRNA sequence
Ta.12243.2.S1_a_at			4.2636				2.6085	Traes_2BL_9608FE3B0.2	BRADI1G59790.1		BJ315616	Ta.12243.2	BJ315616	unknown	Ta.161263	TSA: Triticum aestivum Unigene94582 mRNA sequence
Ta.12252.1.S1_s_at			3.1833				2.0742	Traes_2AS_E796AA6BA.1			CK201715	Ta.12252.1	FGAS010235	dihydrolipoylacyltransferase subunit of the branched-chain alpha-keto acid dehydrogenase complex [Oryza sativa (japonica cultivar-group)] (contig annotation)	Ta.12252	TSA: Triticum aestivum Unigene45024 mRNA sequence
Ta.12252.2.A1_at			2.318					Traes_2AS_E796AA6BA.1	BRADI2G11900.1	LOC_Os01g21160	CA743514	Ta.12252.2	wri1s_pk003_n15	dihydrolipoylacyltransferase subunit of the branched-chain alpha-keto acid dehydrogenase complex [Oryza sativa (japonica cultivar-group)]	Ta.12252	TSA: Triticum aestivum Unigene45024 mRNA sequence
Ta.1227.1.A1_at			0.3445				0.4955				BQ160869	Ta.1227.1	WHE0334_C04_E08ZT	(auto_contig_anno no blast match)	Ta.1227	TSA: Triticum aestivum Unigene106180 mRNA sequence
Ta.12271.1.A1_at	2.2417		5.5809				2.5077				BQ171986	Ta.12271.1	WHE1710_B04_C08ZT	unknown	Ta.12271	Transcribed locus
Ta.1229.1.S1_at			3.0069				2.0595			LOC_Os04g43650	CA697796	Ta.1229.1	wlk4_pk0024_g7	L-allo-threonine aldolase, putative [Arabidopsis thaliana]	Ta.70195	TSA: Triticum aestivum Unigene114527 mRNA sequence
Ta.1229.1.S1_x_at			3.1383				2.1084	Traes_2AL_C463CE949.1	BRADI5G15710.1	LOC_Os04g43650	CA697796	Ta.1229.1	wlk4_pk0024_g7	L-allo-threonine aldolase, putative [Arabidopsis thaliana]	Ta.70195	TSA: Triticum aestivum Unigene114527 mRNA sequence
Ta.12293.1.S1_at			2.3358					Traes_2BL_43F81300F.1			BQ172031	Ta.12293.1	WHE1712_H09_P18ZT	unknown	Ta.12293	TSA: Triticum aestivum Unigene165470 mRNA sequence
Ta.123.1.S1_x_at			2.6165					Traes_6DL_134445958.2			U73212.1	Ta.123.1
Ta.12328.2.A1_at			11.0328								CA675040	Ta.12328.2	wlsu2_pk027_o6	(auto_contig_anno e-value=1E-15; target_length=165) 18,9 KDa ABA-induced protein [Hordeum vulgare subsp. vulgare] gi|11558300|emb|CAC17774.1| stress responsive protein [Hordeum vulgare subsp. vulgare]	Ta.73308	TSA: Triticum aestivum contig09649.TraeRec mRNA sequence
Ta.12337.1.S1_at			4.0777					Traes_5AL_8349DE248.1	BRADI1G13827.1	LOC_Os03g44150	CA638052	Ta.12337.1	wre1n_pk0004_b7	Ornithine aminotransferase	Ta.12337	TSA: Triticum aestivum Unigene148905 mRNA sequence
Ta.12348.1.A1_at			2.8064					Traes_3AL_67BEA8DDA.1			BQ172159	Ta.12348.1	WHE2002_B05_C10ZT	similar to protein phosphatase 2C [Oryza sativa (japonica cultivar-group)] (contig annotation)	Ta.35151	TSA: Triticum aestivum Unigene28629 mRNA sequence
Ta.12348.2.S1_at			2.5694					TRAES3BF111700080CFD_t1			CA733409	Ta.12348.2	wlp1c_pk008_m2	similar to protein phosphatase 2C [Arabidopsis thaliana]
Ta.12382.1.S1_at			2.2872								BQ172223	Ta.12382.1	WHE2013_F07_K13ZT	cellulose synthase-like H2 [Oryza sativa (indica cultivar-group)]	Ta.43115	TSA: Triticum aestivum Unigene155491 mRNA sequence
Ta.12382.1.S1_x_at			2.2187					Traes_2AL_E6C429BE0.1	BRADI5G10130.1		BQ172223	Ta.12382.1	WHE2013_F07_K13ZT	cellulose synthase-like H2 [Oryza sativa (indica cultivar-group)]	Ta.43115	TSA: Triticum aestivum Unigene155491 mRNA sequence
Ta.12382.3.S1_at			2.0674					Traes_2BL_5D736B4B7.2	BRADI5G10130.1	LOC_Os04g35030	BJ244258	Ta.12382.3	BJ244258	cellulose synthase-like H1 [Oryza sativa]	Ta.43115	TSA: Triticum aestivum Unigene155491 mRNA sequence
Ta.12389.1.A1_at			2.3944					Traes_2DL_36DD958E1.1	BRADI5G20197.1	LOC_Os04g50860	CK208339	Ta.12389.1	FGAS020044	unknown	Ta.12389	TSA: Triticum aestivum Unigene83825 mRNA sequence
Ta.124.1.S1_x_at			2.2578					Traes_6DL_134445958.2			CK196594	Ta.124.1	FGAS005053	dehydrin [Triticum aestivum]	Ta.124	Dehydrin
Ta.12422.2.S1_a_at				0.4929				Traes_6DL_C215BACFD.1	BRADI3G48880.1	LOC_Os02g40510	CA642329	Ta.12422.2	wre1n_pk0056_h2	(auto_contig_anno e-value=1E-60; target_length=518) Two-component response regulator-like PRR1 (Pseudo-response regulator 1) (OsPRR1)	Ta.13464	TSA: Triticum aestivum Unigene53962 mRNA sequence
Ta.12429.1.S1_s_at	0.485		0.3525					Traes_1AL_494A2BAD5.1			CA646467	Ta.12429.1	wre1n_pk0095_d6	unknown	Ta.46468	TSA: Triticum aestivum Ta_Contig96006.ansp mRNA sequence
Ta.12434.1.S1_at							3.4759	Traes_2DL_033AD95A5.1			CD862952	Ta.12434.1	AZO1_105D03R010504	(auto_contig_anno e-value=0; target_length=1032) Hordeum vulgare subsp. vulgare cDNA clone: FLbaf3e02, mRNA sequence	Ta.12434	TSA: Triticum aestivum Ta_Contig26411.ansp mRNA sequence
Ta.12436.1.S1_at			2.4555					Traes_5DL_6AAA420AC.1	BRADI4G42517.1	LOC_Os11g05400	BQ172333	Ta.12436.1	WHE2055_A10_A19ZT	(auto_contig_anno e-value=7E-37; target_length=464) Purple acid phosphatase precursor (Manganese(II) purple acid phosphatase)	Ta.12436	TSA: Triticum aestivum Ta_Contig64055.ansp mRNA sequence
Ta.12472.1.S1_x_at					0.4703			Traes_1BS_BA046E212.1	BRADI1G27920.1	LOC_Os10g02040	CD876924	Ta.12472.1	AZO3_111F09R011127	Peroxidase	Ta.2746	TSA: Triticum aestivum Unigene92906 mRNA sequence
Ta.12477.1.S1_at			7.455				3.0068	Traes_6DL_BD842B321.1			CA733008	Ta.12477.1	wlp1c_pk006_d14	unknown	Ta.12477	TSA: Triticum aestivum Unigene5032 mRNA sequence
Ta.1249.1.S1_at			2.3125					Traes_5BL_DB6E9FDB9.2		LOC_Os09g06464	CK212500	Ta.1249.1	FGAS024374	CONSTANS-like protein [Hordeum vulgare subsp. vulgare]	Ta.1249	TSA: Triticum aestivum Unigene14164 mRNA sequence
Ta.12561.1.S1_at			0.482							LOC_Os07g27810	CK196288	Ta.12561.1	FGAS004742	unknown	Ta.12561	UFG1
Ta.12561.1.S1_x_at			0.4846					TRAES3BF048700120CFD_t1	BRADI1G28490.1	LOC_Os07g27810	CK196288	Ta.12561.1	FGAS004742	unknown	Ta.12561	UFG1
Ta.12561.3.S1_at			0.4953							LOC_Os07g27810	BQ169774	Ta.12561.3	WHE0968_E03_I06ZT	(auto_contig_anno e-value=1E-13; target_length=185) Os07g0462200 [Oryza sativa (japonica cultivar-group)] gi|34394069|dbj|BAC84171.1| unknown protein [Oryza sativa Japonica Group] gi|113611116|dbj|BAF21494.1| Os07g0462200 [Oryza sativa (japonica cultivar-	Ta.12561	UFG1
Ta.12561.3.S1_x_at			0.4952					TRAES3BF048700120CFD_t1	BRADI1G28490.1	LOC_Os07g27810	BQ169774	Ta.12561.3	WHE0968_E03_I06ZT	(auto_contig_anno e-value=1E-13; target_length=185) Os07g0462200 [Oryza sativa (japonica cultivar-group)] gi|34394069|dbj|BAC84171.1| unknown protein [Oryza sativa Japonica Group] gi|113611116|dbj|BAF21494.1| Os07g0462200 [Oryza sativa (japonica cultivar-	Ta.12561	UFG1
Ta.12590.1.S1_x_at							2.4871	Traes_5DL_CD95EFB8F.2	BRADI4G34200.1	LOC_Os09g32290	BT009333.1	Ta.12590.1
Ta.12636.1.S1_s_at			0.4997					Traes_7DS_A43C04629.1	BRADI1G49070.2	LOC_Os06g06160	BJ237568	Ta.12636.1	BJ237568	similar to SF16 protein-like [Oryza sativa (japonica cultivar-group)]	Ta.46407	TSA: Triticum aestivum Unigene83382 mRNA sequence
Ta.12636.3.S1_a_at			0.4247					Traes_7AS_3076CED15.2	BRADI1G49070.2	LOC_Os06g06160	CA654694	Ta.12636.3	wlm0_pk0004_b12	SF16 protein-like [Oryza sativa (japonica cultivar-group)]	Ta.46407	TSA: Triticum aestivum Unigene83382 mRNA sequence
Ta.12652.1.S1_at			3.6408				3.3765				CA668420	Ta.12652.1	wlsu1_pk019_p7	unknown	Ta.12652	TSA: Triticum aestivum Unigene92574 mRNA sequence
Ta.12652.1.S1_x_at			3.2793				3.0549	Traes_6DL_1E6F60FA6.1			CA668420	Ta.12652.1	wlsu1_pk019_p7	unknown	Ta.12652	TSA: Triticum aestivum Unigene92574 mRNA sequence
Ta.12652.2.S1_at							2.1732	Traes_6AL_933E4F08D.1	BRADI3G50250.1		CN012435	Ta.12652.2	WHE3896_F08_K16ZS	similar to cytochrome b5 [Oryza sativa (japonica cultivar-group)] (contig annotation)	Ta.12652	TSA: Triticum aestivum Unigene92574 mRNA sequence
Ta.12654.1.S1_at			3.9525					Traes_6AL_795BA7DAC.1			BQ172054	Ta.12654.1	WHE1713-1716_E24_E24ZT	(auto_contig_anno e-value=2E-14; target_length=392) DEHYDRATION-RESPONSIVE PROTEIN RD22 PRECURSOR	Ta.12654	TSA: Triticum aestivum contig03526.TraeRec mRNA sequence
Ta.12657.1.S1_at			42.6023					Traes_5BL_F5F1C8386.1	BRADI4G33400.1	LOC_Os09g30418	BQ838979	Ta.12657.1	WHE3590_B04_D08ZS	LEA protein 12 [Oryza sativa (japonica cultivar-group)]	Ta.12657	TSA: Triticum aestivum Unigene152040 mRNA sequence
Ta.12663.1.S1_at							4.2227	Traes_5DL_2D156E093.2	BRADI5G27330.1		CK197682	Ta.12663.1	FGAS006162	(auto_contig_anno e-value=6E-11; target_length=1008) Putative phytosulfokine receptor precursor (Phytosulfokine LRR receptor kinase)	Ta.12663	Ice recrystallization inhibition protein 1 precursor
Ta.12671.1.S1_a_at			0.4615				0.4513	Traes_1AL_B6D253895.1	BRADI3G46930.1	LOC_Os02g36940	CK194385	Ta.12671.1	FGAS002813	unknown	Ta.12671	TSA: Triticum aestivum Unigene97837 mRNA sequence
Ta.12684.1.S1_at							0.4623	Traes_6AS_7F461605A.1			BJ253192	Ta.12684.1	BJ253192	pollen allergen precursor [Triticum aestivum]	Ta.54340	Horv9 protein
Ta.12686.2.S1_at			2.2224					TRAES3BF037400020CFD_t1	BRADI2G52810.1	LOC_Os01g59180	BJ273391	Ta.12686.2	BJ273391	similar to F-box family protein-like [Oryza sativa (japonica cultivar-group)]	Ta.12686	TSA: Triticum aestivum Unigene155259 mRNA sequence
Ta.12690.2.S1_x_at			0.4414					Traes_5DL_958B1672D.1	BRADI1G03910.1	LOC_Os03g60380	CA661194	Ta.12690.2	wlm1_pk0018_e11	(auto_contig_anno e-value=2E-41; target_length=337) DIHYDROFLAVONOL-4-REDUCTASE (DFR) (DIHYDROKAEMPFEROL 4-REDUCTASE)	Ta.12690	TSA: Triticum aestivum Unigene140451 mRNA sequence
Ta.12709.1.S1_at			3.8051					Traes_5DL_4209B57EE.1			BM134682	Ta.12709.1	WHE0451_H03_H03ZS	similar to integral membrane protein, putative [Arabidopsis thaliana] (contig annotation)	Ta.8039	TSA: Triticum aestivum Unigene32272 mRNA sequence
Ta.12753.1.S1_at							0.3334	Traes_1DL_E815960AE.1	BRADI3G12497.1	LOC_Os08g44840	CD926424	Ta.12753.1	GR45_001A24F001019	AER [Oryza sativa (japonica cultivar-group)] / acyltransferase homolog [Petunia x hybrida]	Ta.12753	TSA: Triticum aestivum Unigene140071 mRNA sequence
Ta.12761.1.A1_at							0.4079				CK205455	Ta.12761.1	FGAS016941	(auto_contig_anno no blast match)	Ta.6670	TSA: Triticum aestivum Unigene157507 mRNA sequence
Ta.12764.1.A1_at			4.9648					Traes_5BL_BAB8C9E62.2			BQ161775	Ta.12764.1	WHE0476_D10_G20ZT	unknown	Ta.71546	TSA: Triticum aestivum Unigene147647 mRNA sequence
Ta.12765.1.A1_at							0.4834	Traes_4AL_72F31ECA8.1	BRADI4G26710.1	LOC_Os05g38770	CD373954	Ta.12765.1	WHE2617_D02_G03ZT	protein kinase [Arabidopsis thaliana]	Ta.38534	TSA: Triticum aestivum Unigene2330 mRNA sequence
Ta.12773.1.S1_at			3.9484	2.4485				Traes_7DL_AA90E8AF5.2			BQ172150	Ta.12773.1	WHE2001_D04_G07ZT	similar to dnaJ protein homolog-like [Oryza sativa (japonica cultivar-group)] (contig annotation)	Ta.55161	TSA: Triticum aestivum Ta_Contig172987.ansp mRNA sequence
Ta.12787.1.S1_at			6.4266					Traes_6DS_85DE163E1.1			CD901150	Ta.12787.1	G356_102O19F010913	unknown	Ta.54691	TSA: Triticum aestivum Unigene146821 mRNA sequence
Ta.1279.1.S1_at			0.5				0.48	Traes_5DL_64F27292C.1	BRADI1G08070.1	LOC_Os03g55090	AY366475.1	Ta.1279.1
Ta.12794.1.A1_at			0.4596					Traes_1DL_372C4D9E1.1	BRADI3G29970.1	LOC_Os10g35540	BM137994	Ta.12794.1	WHE0479_F10_K19ZS	epoxide hydrolase [Oryza sativa (japonica cultivar-group)]	Ta.9516	TSA: Triticum aestivum Unigene140088 mRNA sequence
Ta.12805.1.S1_at	0.4926							TRAES3BF068900090CFD_t1			BQ170525	Ta.12805.1	WHE1785_D12_H23ZT	unknown	Ta.69863	TSA: Triticum aestivum Unigene54173 mRNA sequence
Ta.12808.1.S1_at							2.3942	Traes_5DL_6BFE305FD.1	BRADI1G00460.2	LOC_Os11g37700	BM138614	Ta.12808.1	WHE0494_G08_N16ZS	PDR-like ABC transporter [Oryza sativa (japonica cultivar-group)]	Ta.56815	TSA: Triticum aestivum cultivar Kukri KukriC2526_1 mRNA sequence
Ta.12812.1.A1_s_at	0.2727	0.3353	0.2892	0.3803	0.4496	0.1663	0.31				BM138700	Ta.12812.1	WHE0496_H07_O14ZS	unknown	Ta.12812	Transcribed locus
Ta.1287.1.S1_at			2.083					Traes_6DS_85DE163E1.1	BRADI3G03450.1	LOC_Os02g04780	BQ167549	Ta.1287.1	WHE0077_C08_F15ZK	(auto_contig_anno e-value=1E-107; target_length=359) hypothetical protein [Oryza sativa Japonica Group] gi|125580764|gb|EAZ21695.1| hypothetical protein OsJ_005178 [Oryza sativa (japonica cultivar-group)]	Ta.1287	Transcribed locus, moderately similar to NP_001045855.2 Os02g0140800 [Oryza sativa Japonica Group]
Ta.12887.1.S1_at	2.2926		4.3611		3.1751		2.2306				BQ281752	Ta.12887.1	WHE3025_A07_A13ZS	UDP-glucose:salicylic acid glucosyltransferase [Oryza sativa (japonica cultivar-group)]
Ta.12896.1.S1_at				2.0959				TRAES3BF114300110CFD_t1			BE446391	Ta.12896.1	WHE1457_H09_P17ZS	unknown	Ta.12896	TSA: Triticum aestivum cultivar Kukri KukriC20546_1 mRNA sequence
Ta.129.1.S1_at			6.3312					Traes_5DL_1D17F685A.1	BRADI1G00600.1	LOC_Os05g31670	U80037.1	Ta.129.1
Ta.12912.1.S1_at							3.7788				BQ281262	Ta.12912.1	WHE3019_C06_F11ZS	(auto_contig_anno e-value=3E-13; target_length=383) Os11g0246200 [Oryza sativa (japonica cultivar-group)] gi|62701849|gb|AAX92922.1| Kelch motif, putative [Oryza sativa (japonica cultivar-group)] gi|77549504|gb|ABA92301.1| Kelch motif family protein, expr
Ta.12921.1.S1_x_at			2.0799					Traes_7DS_66CF4362D.1			CA601406	Ta.12921.1	wl1_pk0012_g9	unknown	Ta.66507	TSA: Triticum aestivum Ta_Contig107573.ansp mRNA sequence
Ta.12936.1.S1_at			3.2341	3.2884				Traes_4AS_9EEA5E59D.1	BRADI3G31850.1	LOC_Os10g38710	AY064480.1	Ta.12936.1
Ta.12952.1.S1_at			0.4563					Traes_1AL_232723873.2			CA631262	Ta.12952.1	wle1n_pk0044_b11	pfkB type carbohydrate kinase protein family-like [Oryza sativa (japonica cultivar-group)] (contig annotation)	Ta.12952	TSA: Triticum aestivum Unigene144406 mRNA sequence
Ta.12952.2.S1_at			0.4967					Traes_1DL_78AAD9D20.1	BRADI3G28237.1	LOC_Os10g32830	BJ301975	Ta.12952.2	BJ301975	(auto_contig_anno e-value=1E-112; target_length=359) hypothetical protein [Oryza sativa (japonica cultivar-group)]	Ta.12952	TSA: Triticum aestivum Unigene144406 mRNA sequence
Ta.12952.3.S1_s_at			0.4855					Traes_1BL_5AF393C4F.1	BRADI3G28237.1	LOC_Os10g32830	CA642690	Ta.12952.3	wre1n_pk0060_f3	(auto_contig_anno e-value=1E-112; target_length=359) hypothetical protein [Oryza sativa (japonica cultivar-group)]	Ta.12952	TSA: Triticum aestivum Unigene144406 mRNA sequence
Ta.13.1.S1_at							0.4215				BJ256268	Ta.13.1	BJ256268	pathogen-induced protein WIR1 [Triticum aestivum]	Ta.48791	TSA: Triticum aestivum Unigene155260 mRNA sequence
Ta.13008.1.S1_at			0.1194					Traes_2AS_7339C00EB.1	BRADI1G17200.1	LOC_Os07g48830	CK210275	Ta.13008.1	FGAS022076	galactinol synthase 1 [Zea mays] / WSI76 protein induced by water stress [Oryza sativa (japonica cultivar-group)]	Ta.72724	Galactinol synthase
Ta.13013.2.S1_x_at				0.2995				Traes_2DL_194C61EBA.1	BRADI1G64920.1	LOC_Os03g18850	CA613496	Ta.13013.2	wr1_pk0146_h2	pathogenesis-related protein 10b [Sorghum bicolor]	Ta.199017	Pathogenesis related protein 10
Ta.13070.1.S1_at			2.3835					Traes_3DS_6873B48F6.1			CK151761	Ta.13070.1	FGAS034468	lipid transfer protein	Ta.28289	Non-specific lipid transfer protein 1 precursor
Ta.13070.2.S1_a_at			3.1073	0.4605							CA630456	Ta.13070.2	wle1n_pk0036_d4	lipid transfer protein	Ta.28289	Non-specific lipid transfer protein 1 precursor
Ta.13070.2.S1_x_at			2.8906					Traes_3DS_6873B48F6.1			CA630456	Ta.13070.2	wle1n_pk0036_d4	lipid transfer protein	Ta.28289	Non-specific lipid transfer protein 1 precursor
Ta.13134.1.A1_at			0.3569					TRAES3BF083000280CFD_t1	BRADI3G02810.1	LOC_Os02g03710	BQ170823	Ta.13134.1	WHE2307_E09_J17ZT	unknown	Ta.13134	TSA: Triticum aestivum Ta_Contig174678.ansp mRNA sequence
Ta.13144.1.A1_at			0.4819					Traes_4BL_67EBF5F9A.1	BRADI1G55120.1		BQ170213	Ta.13144.1	WHE1755-1758_K12_K12ZT	Aspartate transaminase (contig annotation)	Ta.22683	TSA: Triticum aestivum Unigene93210 mRNA sequence
Ta.13151.1.S1_x_at			0.3745					TRAES3BF080100190CFD_t1	BRADI2G55340.1	LOC_Os01g63770	CA654991	Ta.13151.1	wlm0_pk0007_f2	AUX1-like permease [Oryza sativa (japonica cultivar-group)]	Ta.30629	TSA: Triticum aestivum Unigene77824 mRNA sequence
Ta.13161.1.S1_at			0.1679	0.3866			2.4927	TRAES3BF093200240CFD_t1	BRADI2G00880.1	LOC_Os01g02010	CK212639	Ta.13161.1	FGAS024520	unknown
Ta.13161.2.A1_s_at			0.2802	0.4572			2.1557	TRAES3BF093200240CFD_t1	BRADI2G00880.1		BQ295174	Ta.13161.2	WHE2867_A07_A13ZS	unknown	Ta.58462	Transcribed locus, weakly similar to XP_003565237.1 PREDICTED: uncharacterized protein LOC100834483 [Brachypodium distachyon]
Ta.13164.1.S1_at				2.1709					BRADI1G53770.1		BQ171469	Ta.13164.1	WHE1401-1404_C11_C11ZT	GRAB1 protein [Triticum sp.]	Ta.45251	TSA: Triticum aestivum Unigene83802 mRNA sequence
Ta.13165.2.S1_at			2.1428					Traes_7AS_35615909F.1		LOC_Os06g02040	CK214087	Ta.13165.2	FGAS026007	unknown	Ta.37028	TSA: Triticum aestivum Unigene147326 mRNA sequence
Ta.13165.3.S1_a_at			2.1596					Traes_7AS_35615909F.1		LOC_Os06g02040	CD453592	Ta.13165.3	WHE0810_H02_O04ZT	unknown	Ta.37028	TSA: Triticum aestivum Unigene147326 mRNA sequence
Ta.13168.1.S1_a_at	0.3906	2.2902	0.147				2.5199				CA613639	Ta.13168.1	wr1_pk0152_d4	(auto_contig_anno e-value=9E-18; target_length=111) P0470A12.42 [Oryza sativa (japonica cultivar-group)] gi|20161390|dbj|BAB90314.1| P0470A12.42 [Oryza sativa (japonica cultivar-group)] gi|20804983|dbj|BAB92659.1| P0004D12.3 [Oryza sativa (japonica cultiv	Ta.13168	TSA: Triticum aestivum Ta_Contig155806.ansp mRNA sequence
Ta.13170.1.S1_at			0.3473				2.0625				CD452786	Ta.13170.1	WHE1125_H12_O23ZT	unknown	Ta.50397	Fasciclin-like protein FLA9
Ta.13183.1.S1_s_at			5.0256							LOC_Os05g39250	AB097412.1	Ta.13183.1
Ta.13183.1.S1_x_at			7.5208					Traes_1BL_5D23F5133.1	BRADI2G22660.1	LOC_Os05g39250	AB097412.1	Ta.13183.1
Ta.13191.1.S1_x_at			2.499					Traes_5DL_CEBA87E3F.1		LOC_Os01g07300	BQ806711	Ta.13191.1	WHE3582_C09_F18ZS	rRNA N-glycosylase / tritin [Triticum aestivum]	Ta.38915	TSA: Triticum aestivum contig12135.TraeRec mRNA sequence
Ta.13232.2.S1_at							0.4976				BQ166297	Ta.13232.2
Ta.13240.1.A1_at			2.5484					Traes_1BS_CEB5DA163.3	BRADI2G38100.4	LOC_Os05g03480	CA678893	Ta.13240.1	wlm4_pk0012_g12	(auto_contig_anno e-value=0; target_length=401) Isovaleryl-CoA dehydrogenase 2, mitochondrial precursor (IVD 2)	Ta.27596	TSA: Triticum aestivum Unigene156608 mRNA sequence
Ta.13255.1.S1_at			3.0712					Traes_6DL_B28B5501C.1	BRADI1G37410.1	LOC_Os11g26790	CK163939	Ta.13255.1	FGAS016579	dehydrin [Triticum aestivum]	Ta.29352	Dehydrin WZY1-1
Ta.13277.1.A1_at	3.4182		2.3234	2.1121			6.51	TRAES3BF036800040CFD_t1	BRADI2G47730.1		BQ169503	Ta.13277.1	WHE2340_C10_F20ZT	bHLH protein-like [Oryza sativa (japonica cultivar-group)]	Ta.13277	TSA: Triticum aestivum Unigene114417 mRNA sequence
Ta.13293.1.S1_at			2.8127					Traes_2DL_AE9EA2DBA.2	BRADI5G17880.1	LOC_Os04g46750	CA666180	Ta.13293.1	wlk1_pk0020_d5	glycogenin glucosyltransferase [Oryza sativa (indica cultivar-group)] (contig annotation)	Ta.48762	TSA: Triticum aestivum Unigene44811 mRNA sequence
Ta.13300.1.S1_at			22.5631								BQ483522	Ta.13300.1	WHE3509_F05_K09ZS	unknown	Ta.47491	TSA: Triticum aestivum Unigene64502 mRNA sequence
Ta.13303.1.S1_at							2.6265				BQ483577	Ta.13303.1	WHE3510_B12_C24ZS	unknown	Ta.94495	TSA: Triticum aestivum Ta_Contig155859.ansp mRNA sequence
Ta.13326.1.S1_at	2.202		2.0613					Traes_6AS_AA31AA1CF.1	BRADI3G06690.1	LOC_Os02g09850	BQ484092	Ta.13326.1	WHE3516_C11_F22ZS	unknown	Ta.13326	TSA: Triticum aestivum Unigene26131 mRNA sequence
Ta.1333.1.S1_at			0.4079					Traes_2BL_F3D782EF8.1	BRADI2G40790.1	LOC_Os07g07320	BT009283.1	Ta.1333.1
Ta.13334.1.A1_at			0.4353					Traes_4AL_9D135B3B2.1			AF483596.1	Ta.13334.1
Ta.13337.1.S1_at			5.4243					Traes_2BL_232323148.2	BRADI5G20718.1	LOC_Os04g51520	CK163798	Ta.13337.1	FGAS016432	similar to endotransglucosylase/hydrolase XTH3 [Triticum aestivum]	Ta.36522	TSA: Triticum aestivum Unigene73639 mRNA sequence
Ta.13337.2.S1_at	0.3946		9.36							LOC_Os04g51520	CA680143	Ta.13337.2	wlm24_pk0001_d10	xyloglucan endotransglycosylase [Arabidopsis thaliana]	Ta.36522	TSA: Triticum aestivum Unigene73639 mRNA sequence
Ta.13337.2.S1_x_at	0.407		8.8725					Traes_2BL_232323148.2	BRADI5G20718.1	LOC_Os04g51520	CA680143	Ta.13337.2	wlm24_pk0001_d10	xyloglucan endotransglycosylase [Arabidopsis thaliana]	Ta.36522	TSA: Triticum aestivum Unigene73639 mRNA sequence
Ta.13341.2.S1_at			2.3618								CK199293	Ta.13341.2	FGAS007788	(auto_contig_anno e-value=4E-44; target_length=364) O-METHYLTRANSFERASE ZRP4 (OMT)	Ta.13341	TSA: Triticum aestivum Ta_Contig197747.ansp mRNA sequence
Ta.13341.2.S1_x_at			3.3039					Traes_4AL_B2F48F9FA.1			CK199293	Ta.13341.2	FGAS007788	(auto_contig_anno e-value=4E-44; target_length=364) O-METHYLTRANSFERASE ZRP4 (OMT)	Ta.13341	TSA: Triticum aestivum Ta_Contig197747.ansp mRNA sequence
Ta.13357.1.A1_at			2.4306					Traes_1AL_F18EC96DF.1	BRADI2G15940.1	LOC_Os05g49420	CK163731	Ta.13357.1	FGAS016362	(auto_contig_anno e-value=3E-18; target_length=380) putative G-box binding factor [Oryza sativa (japonica cultivar-group)] gi|51038128|gb|AAT93931.1| putative bZIP protein [Oryza sativa (japonica cultivar-group)]	Ta.56791	TSA: Triticum aestivum Unigene32891 mRNA sequence
Ta.13357.2.S1_at			2.4108					Traes_1BL_C5FEAF06E.1	BRADI2G15940.1	LOC_Os05g49420	BJ314166	Ta.13357.2	BJ314166	(auto_contig_anno e-value=2E-18; target_length=411) Common plant regulatory factor CPRF-1	Ta.56791	TSA: Triticum aestivum Unigene32891 mRNA sequence
Ta.1337.1.S1_x_at				0.4698				Traes_3B_BE7B0570E.1			CK164223	Ta.1337.1	FGAS048122	similar to non specific lipid transfer protein [Hordeum vulgare subsp. vulgare]	Ta.34277	Type 1 non-specific lipid transfer protein precursor
Ta.1337.2.S1_x_at				0.3326				Traes_3B_BE7B0570E.1			CA632594	Ta.1337.2	wle1n_pk0054_f6	lipid transfer protein [Hordeum vulgare]	Ta.34277	Type 1 non-specific lipid transfer protein precursor
Ta.13370.1.A1_at							2.3596	Traes_4BS_DBB8EB93F.2	BRADI4G44380.1	LOC_Os12g02390	BQ578664	Ta.13370.1	WHE0308_C07_F14ZS	vacuolar sorting receptor protein PV72-like protein [Solanum tuberosum]	Ta.73659	TSA: Triticum aestivum Unigene137763 mRNA sequence
Ta.13371.2.S1_x_at							2.0662	TRAES3BF168400230CFD_t1			CA661255	Ta.13371.2	wlmk1_pk0002_g7	Bowman-Birk type trypsin inhibitor	Ta.13371	TSA: Triticum aestivum Ta_Contig101626.ansp mRNA sequence
Ta.1338.1.S1_at			0.3908				25.6556	Traes_1DS_BF39DE1B4.2			CA729333	Ta.1338.1	wdi1c_pk006_m15	(auto_contig_anno e-value=4E-10; target_length=84) SUBTILISIN-CHYMOTRYPSIN INHIBITOR-2 (CI-2A)	Ta.27798	TSA: Triticum aestivum Ta_Contig61450.ansp mRNA sequence
Ta.13380.1.S1_at			2.099				0.4568	Traes_2AL_4C18380F8.1			CD920675	Ta.13380.1
Ta.13396.1.S1_at	3.9698	2.0797	41.1877				5.0195	Traes_4AL_E47637735.1	BRADI1G51770.1	LOC_Os06g02040	BQ579546	Ta.13396.1	WHE2971_F11_K21ZS	unknown	Ta.13396	TSA: Triticum aestivum Unigene142983 mRNA sequence
Ta.13396.2.S1_x_at			2.4587								BJ287941	Ta.13396.2	BJ287941	unknown	Ta.13396	TSA: Triticum aestivum Unigene142983 mRNA sequence
Ta.13403.1.S1_at			6.0546					Traes_5BL_245A319AD.1	BRADI4G08620.1	LOC_Os09g04100	BQ579756	Ta.13403.1	WHE2974_B09_D18ZS	(auto_contig_anno e-value=6E-46; target_length=121) Os09g0127700 [Oryza sativa (japonica cultivar-group)] gi|47848522|dbj|BAD22375.1| unknown protein [Oryza sativa Japonica Group] gi|113630844|dbj|BAF24525.1| Os09g0127700 [Oryza sativa (japonica cultivar-	Ta.13403	Transcribed locus, moderately similar to NP_001062611.1 Os09g0127700 [Oryza sativa Japonica Group]
Ta.13425.3.S1_a_at	0.4513							Traes_5BS_BF5070D85.2	BRADI4G06800.1	LOC_Os12g31830	BJ213806	Ta.13425.3	BJ213806	nitrilase 1 like protein [Arabidopsis thaliana]	Ta.14295	TSA: Triticum aestivum Unigene90439 mRNA sequence
Ta.13426.1.S1_s_at	0.408							Traes_2BS_08CEA942B.1	BRADI5G01410.1	LOC_Os04g02910	CA731529	Ta.13426.1	wlp1c_pk001_f1	membrane related protein [Oryza sativa (japonica cultivar-group)]	Ta.46184	TSA: Triticum aestivum Unigene101979 mRNA sequence
Ta.13443.1.S1_at			5.6685	0.3361				Traes_5AL_DC104F3FE.1	BRADI4G38460.1	LOC_Os09g39410	AJ459253.1	Ta.13443.1
Ta.13444.1.S1_at			4.3315	0.3776				Traes_4DL_9480F40CF.1	BRADI4G38460.1	LOC_Os09g39410	AJ459249.1	Ta.13444.1
Ta.1345.1.S1_x_at			0.3564				0.212	Traes_2BL_4E9192B22.1	BRADI5G23770.1	LOC_Os04g55159	CK212819	Ta.1345.1	FGAS024708	unknown	Ta.91592	TSA: Triticum aestivum Unigene40395 mRNA sequence
Ta.1345.2.S1_x_at			0.348				0.2096	Traes_2BL_4E9192B22.1	BRADI5G23770.1	LOC_Os04g55159	BQ166189	Ta.1345.2	WHE0821-0824_J05_J05ZT	chimera	Ta.91592	TSA: Triticum aestivum Unigene40395 mRNA sequence
Ta.1345.3.S1_x_at			0.3807				0.218	Traes_2BL_4E9192B22.1	BRADI5G23770.1	LOC_Os04g55159	CK213960	Ta.1345.3	FGAS025875	unknown	Ta.66599	Transcribed locus, weakly similar to NP_001054058.2 Os04g0644400 [Oryza sativa Japonica Group]
Ta.13457.1.S1_at			2.6258					Traes_5DS_40F684577.1	BRADI4G06110.1		BJ259900	Ta.13457.1	BJ259900	(auto_contig_anno e-value=7E-15; target_length=822) Os12g0528100 [Oryza sativa (japonica cultivar-group)] gi|77556511|gb|ABA99307.1| expressed protein [Oryza sativa (japonica cultivar-group)] gi|113649419|dbj|BAF29931.1| Os12g0528100 [Oryza sativa (japoni	Ta.13457	TSA: Triticum aestivum Unigene99511 mRNA sequence
Ta.13462.2.S1_a_at			2.037					Traes_3AS_FC23F0238.1	BRADI2G05720.1	LOC_Os01g09570	CA661266	Ta.13462.2	wlmk1_pk0002_h9	Diphosphate--fructose-6-phosphate 1-phosphotransferase	Ta.72376	TSA: Triticum aestivum Unigene148414 mRNA sequence
Ta.13496.1.A1_at							2.2067	Traes_6AS_B2526D636.1	BRADI1G53550.1	LOC_Os07g13660	CK211335	Ta.13496.1	FGAS023173	UDP-glucosyltransferase [Oryza sativa (japonica cultivar-group)]
Ta.1353.1.S1_at			0.4523					Traes_2AS_C1EA81EC4.2	BRADI5G02890.2	LOC_Os12g17910	X07851.1	Ta.1353.1
Ta.13546.1.A1_at					3.3184			Traes_1AL_C1F546A56.1			BQ162396	Ta.13546.1	WHE1210_H11_O22ZT	hypersensitive-induced response protein [Arabidopsis thaliana] (contig annotation)	Ta.38869	TSA: Triticum aestivum Ta_Contig118419.ansp mRNA sequence
Ta.13567.1.S1_at			2.7803				2.094	Traes_3AL_29C85AE6A.1	BRADI2G60010.1	LOC_Os01g70860	BQ166291	Ta.13567.1	WHE0840_A04_B08ZT	pir7a protein (Pseudomonas inducible protein) [Oryza sativa (japonica cultivar-group)]	Ta.13567	TSA: Triticum aestivum Unigene62678 mRNA sequence
Ta.13579.1.A1_at			2.0863					Traes_4DL_20377C056.2	BRADI1G61320.1		BQ168489	Ta.13579.1	WHE2112_G03_N06ZT	unknown	Ta.13579	TSA: Triticum aestivum Unigene131155 mRNA sequence
Ta.1360.1.S1_at			4.9799							LOC_Os05g47730	BE426019	Ta.1360.1	WHE0327_G01_N01ZS	(auto_contig_anno e-value=9E-14; target_length=99) PROBABLE NONSPECIFIC LIPID-TRANSFER PROTEIN AKCS9 PRECURSOR (LTP)	Ta.1360	TSA: Triticum aestivum Unigene47891 mRNA sequence
Ta.1360.1.S1_x_at			4.9291					TRAES3BF276100090CFD_t1	BRADI2G17530.1	LOC_Os05g47730	BE426019	Ta.1360.1	WHE0327_G01_N01ZS	(auto_contig_anno e-value=9E-14; target_length=99) PROBABLE NONSPECIFIC LIPID-TRANSFER PROTEIN AKCS9 PRECURSOR (LTP)	Ta.1360	TSA: Triticum aestivum Unigene47891 mRNA sequence
Ta.1360.2.S1_at			2.7532					Traes_1BL_C1D621CDA.1	BRADI2G17530.1	LOC_Os05g47730	CA729284	Ta.1360.2	wdi1c_pk006_d15	lipid transfer protein [Oryza sativa (japonica cultivar-group)]
Ta.13650.1.A1_at							7.1334	Traes_2BL_77148B8D8.1		LOC_Os03g49350	CK211830	Ta.13650.1	FGAS023691	(auto_contig_anno e-value=2E-51; target_length=877) Probable lipoxygenase 4	Ta.8097	Transcribed locus, weakly similar to XP_002448678.1 hypothetical protein SORBIDRAFT_06g031350 [Sorghum bicolor]
Ta.13682.1.A1_at	3.3936		8.9965				3.1944	Traes_3AL_EB20A52C8.1	BRADI1G16000.1	LOC_Os03g32170	BQ171887	Ta.13682.1	WHE1701-1704_A01_A01ZT	progesterone 5-beta-reductase [Oryza sativa (japonica cultivar-group)]	Ta.35298	TSA: Triticum aestivum Unigene32474 mRNA sequence
Ta.13693.1.S1_x_at			2.699					Traes_2BL_3EB1B6A74.1	BRADI5G26000.1	LOC_Os04g57850	BQ743771	Ta.13693.1	WHE4108_A02_B04ZS	adenosine monophosphate binding protein 5 AMPBP5 [Arabidopsis thaliana]	Ta.56324	TSA: Triticum aestivum Unigene155412 mRNA sequence
Ta.13701.1.S1_at				0.211			0.4885				BQ280458	Ta.13701.1	WHE3001_C09_E17ZS	(auto_contig_anno e-value=3E-83; target_length=450) putative benzoyl coenzyme A, benzyl alcohol benzoyl transferase [Oryza sativa (japonica cultivar-group)]
Ta.13739.1.S1_at			3.5303					Traes_7DL_081B6948B.1			CD910658	Ta.13739.1	G550_001N10F010301	similar to seed maturation protein PM28 [Glycine max]	Ta.13739	TSA: Triticum aestivum Unigene161806 mRNA sequence
Ta.13760.1.S1_at			2.6063								AL820675	Ta.13760.1	AL820675	unknown	Ta.13760	TSA: Triticum aestivum Unigene76710 mRNA sequence
Ta.13784.1.S1_at			3.2667								AL823038	Ta.13784.1	AL823038	unknown	Ta.13784	TSA: Triticum aestivum Ta_Contig186761.ansp mRNA sequence
Ta.13785.1.S1_at			7.5432				3.4811	Traes_4AL_DD83F1A44.1	BRADI4G09417.1	LOC_Os07g43820	CK198324	Ta.13785.1	FGAS006809	similar to Chitinase	Ta.13785	Xylanase inhibitor
Ta.13785.2.S1_a_at			4.3786				2.2201	Traes_4AL_DD83F1A44.1			CA695001	Ta.13785.2	wlmk4_pk0019_g11	Chitinase (contig annotation)
Ta.1379.2.S1_at			0.3932							LOC_Os09g20240	BG907121	Ta.1379.2	TaLr1_157C10_F	unknown	Ta.1379	TSA: Triticum aestivum Unigene78069 mRNA sequence
Ta.1379.2.S1_x_at			0.4008					Traes_5BL_2B671FBD2.1	BRADI4G28970.1	LOC_Os09g20240	BG907121	Ta.1379.2	TaLr1_157C10_F	unknown	Ta.1379	TSA: Triticum aestivum Unigene78069 mRNA sequence
Ta.1379.3.S1_at			0.4943								BG906830	Ta.1379.3	TaLr1_154B06_F	(auto_contig_anno e-value=3E-17; target_length=170) unknown protein [Oryza sativa Japonica Group] gi|50725951|dbj|BAD33479.1| unknown protein [Oryza sativa Japonica Group]	Ta.1379	TSA: Triticum aestivum Unigene78069 mRNA sequence
Ta.1379.3.S1_x_at			0.4638					Traes_5BL_2B671FBD2.1	BRADI4G28970.1		BG906830	Ta.1379.3	TaLr1_154B06_F	(auto_contig_anno e-value=3E-17; target_length=170) unknown protein [Oryza sativa Japonica Group] gi|50725951|dbj|BAD33479.1| unknown protein [Oryza sativa Japonica Group]	Ta.1379	TSA: Triticum aestivum Unigene78069 mRNA sequence
Ta.13805.1.S1_at	5.5093							Traes_2DL_33F39DFAA.2	BRADI5G13320.1	LOC_Os04g39980	BQ170212	Ta.13805.1	WHE1755-1758_K05_K05ZT	(auto_contig_anno e-value=6E-19; target_length=370) Gibberellin 3-beta-dioxygenase 2-2 (Gibberellin 3 beta-hydroxylase 2-2) (Gibberellin 3-oxidase 2-2)	Ta.4784	TSA: Triticum aestivum Unigene163983 mRNA sequence
Ta.13808.1.S1_at							0.3839				BE444833	Ta.13808.1	WHE1129_A11_A21ZS	(auto_contig_anno e-value=3E-16; target_length=106) expressed protein [Oryza sativa (japonica cultivar-group)] gi|125531248|gb|EAY77813.1| hypothetical protein OsI_031772 [Oryza sativa (indica cultivar-group)]	Ta.13808	TSA: Triticum aestivum Unigene10358 mRNA sequence
Ta.13818.1.S1_at			2.658				2.0697	TRAES3BF091400230CFD_t1	BRADI2G02120.1	LOC_Os01g71080	CD490438	Ta.13818.1	WHE2903_F05_L09ZT	dermal glycoprotein precursor [Oryza sativa (japonica cultivar-group)] / xylanase inhibitor precursor [Triticum aestivum]	Ta.59323	Xylanase inhibitor-like
Ta.13841.1.S1_at			2.3901				2.4306	Traes_7AL_5DD3BF4AE.1	BRADI2G44140.1	LOC_Os01g43710	AJ440511	Ta.13841.1	AJ440511	cytochrome P450 [Lolium rigidum] (contig annotation)	Ta.5901	TSA: Triticum aestivum Unigene43940 mRNA sequence
Ta.13842.1.S1_at					2.3176						AL829458	Ta.13842.1	AL829458	unknown	Ta.13842	TSA: Triticum aestivum Ta_Contig140666.ansp mRNA sequence
Ta.13852.1.A1_at			2.304					Traes_5BL_6AE75A1FF.1	BRADI4G29390.1	LOC_Os09g21210	BJ282919	Ta.13852.1	BJ282919	beta-glucan binding protein [Oryza sativa (japonica cultivar-group)]	Ta.39085	TSA: Triticum aestivum Unigene157900 mRNA sequence
Ta.13876.1.S1_at			5.2953				2.8094				AL830654	Ta.13876.1	AL830654	similar to amidase family protein [Arabidopsis thaliana] (contig annotation)	Ta.13876	TSA: Triticum aestivum Ta_Contig132005.ansp mRNA sequence
Ta.13897.1.S1_at			3.3382					TRAES3BF065100050CFD_t1			BQ743308	Ta.13897.1	WHE4102_E05_I10ZS	unknown	Ta.40262	TSA: Triticum aestivum cultivar Kukri KukriC20697_3 mRNA sequence
Ta.13936.1.S1_at			0.4678					Traes_3AS_90F96442F.2	BRADI2G07510.1	LOC_Os01g12650	CK209261	Ta.13936.1	FGAS021021	(auto_contig_anno e-value=1E-70; target_length=279) unknown protein [Oryza sativa (japonica cultivar-group)] gi|20804416|dbj|BAB92114.1| unknown protein [Oryza sativa (japonica cultivar-group)] gi|125569591|gb|EAZ11106.1| hypothetical protein OsJ_000931 [	Ta.13936	TSA: Triticum aestivum Unigene35677 mRNA sequence
Ta.13941.1.S1_at			2.8556					Traes_5BL_82626DD6E.1	BRADI4G36810.1	LOC_Os09g37120	CK209172	Ta.13941.1	FGAS020920	Ornithine decarboxylase	Ta.13941	Ornithine decarboxylase
Ta.13964.1.S1_at			2.9583					TRAES3BF025700030CFD_t1			BJ296892	Ta.13964.1	BJ296892	(auto_contig_anno e-value=2E-44; target_length=330) Heat stress transcription factor C-1 (AtHsfC1)	Ta.25627	TSA: Triticum aestivum contig20458.TraeRec mRNA sequence
Ta.13965.1.S1_at		2.0212	10.4215					Traes_3AL_C49C38126.2			BQ752890	Ta.13965.1	WHE4120_D02_H04ZS	F-box protein-like [Oryza sativa (japonica cultivar-group)]	Ta.13965	TSA: Triticum aestivum Unigene17158 mRNA sequence
Ta.13974.1.A1_at			4.468					Traes_5BL_BD269CC23.1			BE515737	Ta.13974.1	WHE0603_A10_B19ZA	glucosyl transferase [Sorghum bicolor] (contig annotation)	Ta.13974	TSA: Triticum aestivum cultivar Bobwhite isotig24556.flagleaf mRNA sequence
Ta.13988.1.S1_at			3.8282				9.1439	Traes_5BL_3D4994647.1			BE415640	Ta.13988.1	MWL036_H10000417	unknown	Ta.31324	TSA: Triticum aestivum Unigene62746 mRNA sequence
Ta.13989.1.S1_at			0.4315					Traes_4BL_00AAC9279.1			BQ788879	Ta.13989.1	WHE4154_H04_P08ZS	unknown	Ta.70791	TSA: Triticum aestivum Unigene18627 mRNA sequence
Ta.13991.1.S1_x_at			4.3243		2.7607						CA666889	Ta.13991.1	wlsu1_pk0007_c8	unknown	Ta.93859	TSA: Triticum aestivum Unigene48407 mRNA sequence
Ta.14029.1.S1_at			0.4602					Traes_5BL_FB6FB75D9.1	BRADI4G37990.1	LOC_Os09g38772	BQ804699	Ta.14029.1	WHE3557_G07_N13ZS	(auto_contig_anno e-value=2E-25; target_length=369) Hypothetical protein ycbX	Ta.30133	TSA: Triticum aestivum Unigene132404 mRNA sequence
Ta.14033.1.S1_at			3.589					Traes_6AL_768707567.2	BRADI3G57460.1	LOC_Os02g53410	BQ805010	Ta.14033.1	WHE3561_F11_L20ZS	unknown	Ta.93527	TSA: Triticum aestivum Ta_Contig197027.ansp mRNA sequence
Ta.14033.2.S1_at			2.1551					Traes_6BL_66611A52B.1	BRADI3G57460.1	LOC_Os02g53410	CA689718	Ta.14033.2	wlm96_pk045_j4	unknown	Ta.93505	TSA: Triticum aestivum Ta_Contig72232.ansp mRNA sequence
Ta.14041.1.S1_at	0.4651		0.3679			0.2996		Traes_5DL_0CDC56BBB.1			BQ805477	Ta.14041.1	WHE3567_D09_G17ZS	(auto_contig_anno no blast match)	Ta.14041	Transcribed locus
Ta.14043.1.S1_at			0.331					Traes_7DS_83C6A7A6D.2			BQ805612	Ta.14043.1	WHE3568_H04_O08ZS	(auto_contig_anno e-value=2E-20; target_length=112) GAST1 PROTEIN PRECURSOR	Ta.2927	TSA: Triticum aestivum Unigene28534 mRNA sequence
Ta.14066.1.S1_at			10.6182					Traes_7BS_9FE17120D.2	BRADI4G01020.1	LOC_Os06g21910	CK207869	Ta.14066.1	FGAS019539	(auto_contig_anno e-value=7E-16; target_length=81) Os06g0324400 [Oryza sativa (japonica cultivar-group)] gi|54290527|dbj|BAD61868.1| unknown protein [Oryza sativa Japonica Group] gi|113595562|dbj|BAF19436.1| Os06g0324400 [Oryza sativa (japonica cultivar-g
Ta.14129.1.S1_at			2.7065					Traes_7DL_74A27712F1.3	BRADI3G17715.1		BQ789170	Ta.14129.1	WHE4158_D02_H04ZS	unknown	Ta.14129	TSA: Triticum aestivum Unigene100626 mRNA sequence
Ta.14129.2.S1_a_at			3.5043					Traes_7DL_74A27712F1.3	BRADI3G17715.1		CA642747	Ta.14129.2	wre1n_pk0059_d4	unknown	Ta.14129	TSA: Triticum aestivum Unigene100626 mRNA sequence
Ta.14129.3.S1_x_at			2.6749					Traes_7DL_74A27712F1.3	BRADI3G17715.1		CA664235	Ta.14129.3	wlk1_pk0001_g2	unknown	Ta.14129	TSA: Triticum aestivum Unigene100626 mRNA sequence
Ta.14132.3.S1_x_at	2.605			2.0243			2.9064	Traes_4AS_1FF67D54C.1	BRADI1G59450.1		CA606089	Ta.14132.3	wr1_pk0058_d10	1,4-benzoquinone reductase [Oryza sativa (japonica cultivar-group)] (contig annotation)	Ta.55650	Transcribed locus, strongly similar to XP_003557696.1 PREDICTED: flavoprotein wrbA-like [Brachypodium distachyon]
Ta.14163.1.S1_at							0.486				BJ214044	Ta.14163.1	BJ214044	unknown	Ta.3645	TSA: Triticum aestivum Unigene117587 mRNA sequence
Ta.14164.1.S1_s_at	8.9477							Traes_4BL_24D87D874.1			BJ226250	Ta.14164.1
Ta.14169.1.A1_at			0.393					Traes_2DS_72F7DC581.2			BJ223362	Ta.14169.1	BJ223362	(auto_contig_anno e-value=3E-17; target_length=507) Os04g0182900 [Oryza sativa (japonica cultivar-group)] gi|38346899|emb|CAE04394.2| OSJNBb0006L01.6 [Oryza sativa (japonica cultivar-group)] gi|113563755|dbj|BAF14098.1| Os04g0182900 [Oryza sativa (japonic	Ta.14169	TSA: Triticum aestivum Unigene128717 mRNA sequence
Ta.14172.1.S1_at							2.2808				CA643444	Ta.14172.1	wre1n_pk0065_e8	pectin-glucuronyltransferase [Oryza sativa (japonica cultivar-group)] (contig annotation)	Ta.14172	TSA: Triticum aestivum Unigene116732 mRNA sequence
Ta.14172.3.S1_x_at							2.3907	Traes_4DL_7564D43A9.1	BRADI1G72600.1		CA593820	Ta.14172.3	wpa1c_pk003_m1	unknown	Ta.14172	TSA: Triticum aestivum Unigene116732 mRNA sequence
Ta.14213.1.S1_at			0.4807					TRAES3BF115600020CFD_t1			BQ838002	Ta.14213.1	WHE2905_D09_G17ZS	unknown	Ta.14213	TSA: Triticum aestivum Unigene17161 mRNA sequence
Ta.14214.1.A1_s_at		2.2621			3.0858			Traes_6AL_1CF4D8935.1	BRADI3G50750.1	LOC_Os02g44108	BQ838005	Ta.14214.1	WHE2905_E01_I01ZS	(auto_contig_anno e-value=3E-37; target_length=292) Expansin-B11 precursor (OsEXPB11) (Beta-expansin-11) (OsaEXPb1.20)	Ta.32148	TSA: Triticum aestivum Unigene128539 mRNA sequence
Ta.14221.1.S1_s_at	2.0423			2.6715	3.5113			Traes_4AS_B163648BA.5			BQ838103	Ta.14221.1	WHE2906_E12_I24ZS	unknown	Ta.14221	TSA: Triticum aestivum Unigene136966 mRNA sequence
Ta.14221.2.S1_s_at					2.0158			Traes_4AS_B163648BA.5			CA663814	Ta.14221.2	wlmk1_pk0030_h12	unknown	Ta.14221	TSA: Triticum aestivum Unigene136966 mRNA sequence
Ta.14223.1.S1_at	2.2481		2.5773				2.6861				BE492822	Ta.14223.1	WHE0565_C10_C10ZE	unknown
Ta.14230.1.S1_at			3.7801				5.0909	Traes_2BS_338B2681F.1			CA693940	Ta.14230.1	wlmk4_pk0013_b10	subtilisin-chymotrypsin inhibitor 2 [Hordeum vulgare subsp. vulgare]	Ta.14230	TSA: Triticum aestivum cultivar Kukri KukriC2074_11 mRNA sequence
Ta.14247.1.S1_at			11.5816					Traes_5DL_134F29727.1	BRADI4G22290.1	LOC_Os11g26790	BQ839126	Ta.14247.1	WHE3589_F07_L13ZS	dehydrin [Hordeum vulgare subsp. vulgare]	Ta.16238	TSA: Triticum aestivum Unigene45801 mRNA sequence
Ta.14247.2.S1_at			12.0694								CA722714	Ta.14247.2	wds1c_pk004_h17_f	(auto_contig_anno e-value=2E-34; target_length=2717) Hordeum vulgare dehydrin 1 (dhn1) gene, complete cds
Ta.14247.2.S1_x_at			9.431					Traes_5DL_134F29727.1			CA722714	Ta.14247.2	wds1c_pk004_h17_f	(auto_contig_anno e-value=2E-34; target_length=2717) Hordeum vulgare dehydrin 1 (dhn1) gene, complete cds
Ta.14259.1.S1_at			4.6157					Traes_5BL_33ADEE93A1.3		LOC_Os07g24000	BJ300061	Ta.14259.1	BJ300061	ABA induced plasma membrane protein PM 19 [Triticum aestivum]	Ta.70866	TSA: Triticum aestivum contig33626.TraeRec mRNA sequence
Ta.1426.1.S1_at			0.369				0.442			LOC_Os02g36850	CA621850	Ta.1426.1	wl1n_pk0074_c4	A maize sequence?	Ta.32603	TSA: Triticum aestivum Unigene14692 mRNA sequence
Ta.1426.1.S1_x_at			0.3307				0.4624	Traes_4DS_35423C70B.1	BRADI3G46880.1	LOC_Os02g36850	CA621850	Ta.1426.1	wl1n_pk0074_c4	A maize sequence?	Ta.32603	TSA: Triticum aestivum Unigene14692 mRNA sequence
Ta.1426.3.S1_s_at			0.3934					Traes_4DS_35423C70B.1	BRADI3G46880.1	LOC_Os02g36850	CA619397	Ta.1426.3	wl1n_pk0051_e4	A maize sequence?	Ta.32603	TSA: Triticum aestivum Unigene14692 mRNA sequence
Ta.14269.1.A1_at			2.6605					Traes_6AS_ECF56A55D.1			BQ842799	Ta.14269.1	WHE2998_H04_P08ZS	similar to atfp6-like protein [Arabidopsis thaliana] (contig annotation)
Ta.14281.1.S1_at							0.4855	Traes_1AS_8749E47E3.1	BRADI3G49380.1	LOC_Os02g41904	AB089942.1	Ta.14281.1
Ta.14301.1.S1_at			3.6361								BU099360	Ta.14301.1	WHE3306_E09_I18ZS	unknown	Ta.47159	TSA: Triticum aestivum Unigene134090 mRNA sequence
Ta.14301.1.S1_s_at			4.4225					Traes_2BL_6CF556D33.1			BU099360	Ta.14301.1	WHE3306_E09_I18ZS	unknown	Ta.47159	TSA: Triticum aestivum Unigene134090 mRNA sequence
Ta.14309.1.S1_at			2.2565					Traes_5BL_36B4733ED.1	BRADI4G35790.1	LOC_Os09g35800	BT009044.1	Ta.14309.1
Ta.1432.1.A1_at			2.5413					Traes_4DL_6F5D84957.1	BRADI1G63510.1	LOC_Os03g21260	CD453482	Ta.1432.1	WHE0762_E02_J04ZT	(auto_contig_anno e-value=0; target_length=557) 2,3-bisphosphoglycerate-independent phosphoglycerate mutase 1 (Phosphoglyceromutase 1) (BPG-independent PGAM 1) (PGAM-I 1)	Ta.1432	TSA: Triticum aestivum contig18972.TraeRec mRNA sequence
Ta.14349.3.S1_at			2.146				2.1212	Traes_6DL_88383592C.1	BRADI3G55100.1	LOC_Os02g56920	CA702474	Ta.14349.3	wdk1c_pk005_n14	CER1 [Oryza sativa (japonica cultivar-group)]	Ta.94411	TSA: Triticum aestivum Unigene140325 mRNA sequence
Ta.14366.2.S1_a_at			2.6623					Traes_5DL_CF14C84B5.1	BRADI4G07670.1	LOC_Os12g27830	BJ297580	Ta.14366.2	BJ297580	(auto_contig_anno e-value=6E-28; target_length=287) Hydroxysteroid 11-beta-dehydrogenase 1-like protein precursor (11-beta-hydroxysteroid dehydrogenase type 3)	Ta.72742	TSA: Triticum aestivum Ta_Contig146118.ansp mRNA sequence
Ta.14389.1.S1_at	0.4537		0.4438	0.4326							BQ904163	Ta.14389.1	Ta03_22h08_R	This sequence has been removed from NCBI (04Feb06)	Ta.50831	TSA: Triticum aestivum Unigene23078 mRNA sequence
Ta.14426.1.S1_at							0.4017				BJ262915	Ta.14426.1	BJ262915	unknown	Ta.94337	TSA: Triticum aestivum cultivar Kukri KukriC1742_8 mRNA sequence
Ta.14426.1.S1_x_at							0.401				BJ262915	Ta.14426.1	BJ262915	unknown	Ta.94337	TSA: Triticum aestivum cultivar Kukri KukriC1742_8 mRNA sequence
Ta.14454.1.S1_s_at			0.4785					Traes_5BL_FE9A859E4.1	BRADI4G30990.1	LOC_Os09g26370	BJ215196	Ta.14454.1	BJ215196	unknown	Ta.14454	TSA: Triticum aestivum Unigene24404 mRNA sequence
Ta.14456.1.S1_at							0.4941	Traes_4DL_CD971E73A.1	BRADI3G33160.1	LOC_Os10g40730	AY543537.1	Ta.14456.1
Ta.14461.1.S1_x_at			0.1873					Traes_3B_D982269FB.1	BRADI2G08790.1	LOC_Os01g14670	CK211188	Ta.14461.1	FGAS023025	germin protein [Oryza sativa (japonica cultivar-group)]	Ta.14461	TSA: Triticum aestivum Unigene32854 mRNA sequence
Ta.14461.3.S1_x_at			0.4634					Traes_3B_D982269FB.1	BRADI2G08790.1	LOC_Os01g14670	CA605429	Ta.14461.3	wr1_pk0053_e11	(auto_contig_anno e-value=6E-78; target_length=229) Nectarin 1 precursor (Superoxide dismutase [Mn])	Ta.14461	TSA: Triticum aestivum Unigene32854 mRNA sequence
Ta.14471.1.S1_a_at			2.0711					Traes_7AS_124AAFA99.1	BRADI1G44200.4		CA485875	Ta.14471.1
Ta.14471.2.S1_a_at			2.065					Traes_7DS_002DD8147.1	BRADI1G44200.4	LOC_Os06g14370	BJ272593	Ta.14471.2	BJ272593	similar to calcium binding protein [Oryza sativa (japonica cultivar-group)] (contig annotation)	Ta.14471	TSA: Triticum aestivum Unigene27193 mRNA sequence
Ta.14471.3.S1_a_at			2.4512							LOC_Os06g14370	BJ267646	Ta.14471.3	BJ267646	similar to calcium binding protein [Oryza sativa (japonica cultivar-group)]	Ta.14471	TSA: Triticum aestivum Unigene27193 mRNA sequence
Ta.14471.3.S1_at			2.2258							LOC_Os06g14370	BJ267646	Ta.14471.3	BJ267646	similar to calcium binding protein [Oryza sativa (japonica cultivar-group)]	Ta.14471	TSA: Triticum aestivum Unigene27193 mRNA sequence
Ta.14471.3.S1_x_at			2.5535					Traes_7DS_002DD8147.1	BRADI1G44200.4	LOC_Os06g14370	BJ267646	Ta.14471.3	BJ267646	similar to calcium binding protein [Oryza sativa (japonica cultivar-group)]	Ta.14471	TSA: Triticum aestivum Unigene27193 mRNA sequence
Ta.14474.1.S1_x_at							0.3299				BJ269496	Ta.14474.1	BJ269496	unknown	Ta.91660	TSA: Triticum aestivum cultivar Kukri KukriC1742_4 mRNA sequence
Ta.14477.1.S1_at			0.4898				0.3333	Traes_5DL_BEB7ADA1D.1	BRADI1G07890.1	LOC_Os03g55290	CN009740	Ta.14477.1	WHE3862_B11_D22ZS	(auto_contig_anno e-value=2E-13; target_length=99) Gibberellin-regulated protein 3 precursor	Ta.14477	TSA: Triticum aestivum Unigene93919 mRNA sequence
Ta.14480.1.S1_x_at				0.4707	3.5538			Traes_5BL_BE63FD9FF.2	BRADI2G39320.1	LOC_Os01g73980	CD373564	Ta.14480.1	WHE0419_c09_f17zT	(auto_contig_anno e-value=1E-136; target_length=355) Xylem cysteine proteinase 1 precursor (AtXCP1)	Ta.55562	TSA: Triticum aestivum Unigene125968 mRNA sequence
Ta.14483.1.S1_x_at			3.5785	2.1399	2.0249			Traes_1BL_A5CC574CF.1	BRADI3G31750.1	LOC_Os10g38470	CA652948	Ta.14483.1	wre1n_pk156_h11	glutathione S-transferase [Oryza sativa (japonica cultivar-group)]	Ta.14483	TSA: Triticum aestivum Unigene118033 mRNA sequence
Ta.14491.1.S1_at			2.9675					Traes_4BL_72AC318FB.2	BRADI1G66710.1	LOC_Os03g16670	BJ287158	Ta.14491.1	BJ287158	ripening-related protein [Vitis vinifera] / haloacid dehalogenase-like hydrolase family protein [Arabidopsis thaliana]	Ta.14491	TSA: Triticum aestivum Unigene77064 mRNA sequence
Ta.1450.1.S1_at			2.8903							LOC_Os05g51670	CK163680	Ta.1450.1	FGAS016310	UDP-glucose 4-epimerase	Ta.2004	TSA: Triticum aestivum Unigene147627 mRNA sequence
Ta.1450.1.S1_x_at			2.7178					Traes_1DL_51FD59ACA.1	BRADI2G14250.1	LOC_Os05g51670	CK163680	Ta.1450.1	FGAS016310	UDP-glucose 4-epimerase	Ta.2004	TSA: Triticum aestivum Unigene147627 mRNA sequence
Ta.1450.2.S1_x_at			2.2787					Traes_1BL_4F99047F1.1			CA687859	Ta.1450.2	wlm96_pk037_m18	unknown	Ta.2004	TSA: Triticum aestivum Unigene147627 mRNA sequence
Ta.1450.3.S1_at			2.3504					Traes_1BL_4F99047F1.1			BE429853	Ta.1450.3	TAS004_E02R990616	UDP-D-glucose epimerase 1 [Hordeum vulgare]	Ta.2004	TSA: Triticum aestivum Unigene147627 mRNA sequence
Ta.14510.1.S1_at			3.2712					Traes_5BL_186B9EDD5.1	BRADI5G10450.1	LOC_Os05g49440	CD910502	Ta.14510.1	G550_001G20R010830	unknown	Ta.70213	TSA: Triticum aestivum contig03300.TraeRec mRNA sequence
Ta.14511.1.S1_at							2.6516	Traes_6AS_C9863C451.1	BRADI2G40537.1	LOC_Os01g36070	BJ253858	Ta.14511.1	BJ253858	nodulin MtN3 [Oryza sativa (japonica cultivar-group)]	Ta.48456	TSA: Triticum aestivum Unigene97059 mRNA sequence
Ta.1452.2.S1_a_at			0.4707					Traes_5DL_CE48C5E39.1	BRADI1G03220.1	LOC_Os03g61260	CA636575	Ta.1452.2	wle1n_pk0109_d4	(auto_contig_anno e-value=2E-61; target_length=170) 50S ribosomal protein L18, chloroplast precursor	Ta.1452	TSA: Triticum aestivum Unigene30398 mRNA sequence
Ta.14537.2.S1_a_at	0.3668						0.4811	Traes_1DL_BFC72DDF8.2	BRADI2G22360.3	LOC_Os05g39850	CK206353	Ta.14537.2	FGAS017942	replication origin activator 3 [Zea mays]	Ta.69947	TSA: Triticum aestivum Unigene19932 mRNA sequence
Ta.14537.3.S1_a_at							0.4889	Traes_1DL_BFC72DDF8.2	BRADI2G22360.1	LOC_Os05g39850	BJ284464	Ta.14537.3	BJ284464	replication origin activator ROA protein [Zea mays] ; DNA replication licensing factor MCM3 homolog	Ta.14537	TSA: Triticum aestivum Unigene148083 mRNA sequence
Ta.14540.1.A1_a_at							0.4113	Traes_1BL_EA52207FE.2	BRADI3G30010.1		BJ305221	Ta.14540.1	BJ305221	(auto_contig_anno e-value=7E-38; target_length=281) Microtubule-associated protein RP/EB family member 3 (Protein EB3)	Ta.14540	TSA: Triticum aestivum Unigene96474 mRNA sequence
Ta.14545.1.S1_at							2.9908	Traes_1BL_F026049BC.1			BJ283780	Ta.14545.1	BJ283780	O-methyltransferase [Oryza sativa (japonica cultivar-group)]	Ta.14545	TSA: Triticum aestivum Unigene50143 mRNA sequence
Ta.14558.1.S1_at			3.5078					Traes_6DL_33F8A5EF4.1	BRADI3G53790.1	LOC_Os02g54820	BT009244.1	Ta.14558.1
Ta.14568.1.S1_at		2.4396					8.0548	Traes_6AS_6C6DC68C2.1	BRADI3G49380.1	LOC_Os02g41904	BJ316836	Ta.14568.1	BJ316836	(auto_contig_anno e-value=3E-13; target_length=74) Defensin J1-2 precursor	Ta.95109	Amylase inhibitor-like protein
Ta.14573.1.S1_at	2.1869							Traes_3DS_909E445F1.1	BRADI2G12990.1	LOC_Os01g04380	BQ246088	Ta.14573.1	TaE15016E01R	heat shock protein 16.9B [Triticum aestivum]	Ta.16248	Heat shock protein 16.9B
Ta.14574.1.S1_at			5.5963	0.1795				Traes_5BL_B3CC4FE48.1	BRADI4G39980.1	LOC_Os04g41960	CD921478	Ta.14574.1
Ta.14574.2.S1_s_at			4.8417	0.3443						LOC_Os04g41960	BJ296012	Ta.14574.2	BJ296012	allyl alcohol dehydrogenase [Nicotiana tabacum]	Ta.56535	TSA: Triticum aestivum Ta_Contig54458.ansp mRNA sequence
Ta.14574.2.S1_x_at			6.1434	0.365				Traes_5DL_E6E00843B.1	BRADI4G39980.1	LOC_Os04g41960	BJ296012	Ta.14574.2	BJ296012	allyl alcohol dehydrogenase [Nicotiana tabacum]	Ta.56535	TSA: Triticum aestivum Ta_Contig54458.ansp mRNA sequence
Ta.14574.3.S1_x_at			5.6005	0.3803				Traes_5DL_E6E00843B.1	BRADI4G39987.1	LOC_Os12g12590	CA718855	Ta.14574.3	wkm2n_pk002_i3	allyl alcohol dehydrogenase [Nicotiana tabacum]	Ta.55242	TSA: Triticum aestivum Unigene5216 mRNA sequence
Ta.14587.1.S1_at							0.4591	Traes_7AL_959534EDB.1	BRADI3G12920.1	LOC_Os08g01100	CK207741	Ta.14587.1	FGAS019402	(auto_contig_anno e-value=1E-38; target_length=203) putative HMG type nucleosome/chromatin assembly factor D [Oryza sativa (japonica cultivar-group)] gi|38637289|dbj|BAD03552.1| putative HMG type nucleosome/chromatin assembly factor D [Oryza	Ta.14587	TSA: Triticum aestivum Unigene14553 mRNA sequence
Ta.14595.1.S1_a_at			0.4606					Traes_5AS_7571033CD.1			CA678738	Ta.14595.1	wlm4_pk0010_d1	unknown	Ta.26126	TSA: Triticum aestivum Unigene54510 mRNA sequence
Ta.14595.2.A1_at			0.3631								CA669850	Ta.14595.2	wlsu1_pk018_b19	Cell Division Protein AAA ATPase family [Triticum aestivum] (contig annotation)	Ta.26126	TSA: Triticum aestivum Unigene54510 mRNA sequence
Ta.14595.2.A1_x_at			0.3794					Traes_5DS_6B0914F18.1			CA669850	Ta.14595.2	wlsu1_pk018_b19	Cell Division Protein AAA ATPase family [Triticum aestivum] (contig annotation)	Ta.26126	TSA: Triticum aestivum Unigene54510 mRNA sequence
Ta.14617.1.S1_at			9.7731					Traes_6AS_E389F9553.1			BU672330	Ta.14617.1	WHE3303_C09_F17ZS	unknown	Ta.69309	Transcribed locus
Ta.14631.2.S1_a_at	0.482							Traes_6DL_AC5E9797C.3	BRADI3G44130.1	LOC_Os02g30630	BJ213159	Ta.14631.2	BJ213159	chimera
Ta.1464.2.S1_a_at			0.4125					Traes_3DS_87CD6096E.2	BRADI2G10027.2	LOC_Os01g16260	CA619486	Ta.1464.2	wl1n_pk0048_b2	A maize sequence?	Ta.28557	TSA: Triticum aestivum Unigene106855 mRNA sequence
Ta.14645.1.S1_at			2.21					Traes_5DL_9FA4A6AE2.1			CA680535	Ta.14645.1	wlm24_pk0007_e5	monoterpene glucosyltransferase [Eucalyptus perriniana] (contig annotation)	Ta.14645	TSA: Triticum aestivum Unigene140353 mRNA sequence
Ta.14699.1.S1_at			2.8841								CA638623	Ta.14699.1	wre1n_pk0013_f7	nematode-resistance protein (Hs1) [Hordeum vulgare]	Ta.39531	TSA: Triticum aestivum Unigene153931 mRNA sequence
Ta.14700.1.S1_at			2.9181					Traes_5BL_80380D7C2.1	BRADI3G47010.1		CD879083	Ta.14700.1	AZO4_104F12R011122	RCH2 protein [Oryza sativa (japonica cultivar-group)]	Ta.58625	TSA: Triticum aestivum Unigene156092 mRNA sequence
Ta.14729.1.S1_at			2.9829	3.1519				Traes_2AL_53AA8A76A.1			CA681092	Ta.14729.1	wlm24_pk0018_a6	unknown	Ta.96592	TSA: Triticum aestivum Ta_Contig41678.ansp mRNA sequence
Ta.14733.2.S1_a_at	0.4867							Traes_1BL_D3E2887F4.1	BRADI2G14590.1	LOC_Os05g51130	CA601699	Ta.14733.2	wr1_pk0003_f5	AAA-type ATPase [Oryza sativa (japonica cultivar-group)]	Ta.8604	TSA: Triticum aestivum Unigene152716 mRNA sequence
Ta.14766.1.S1_at							2.2843				CA681775	Ta.14766.1	wlm24_pk0023_g1	NBS-LRR type disease resistance protein RPG1-B [Oryza sativa Japonica Group] (contig annotation)	Ta.14766	TSA: Triticum aestivum Unigene139700 mRNA sequence
Ta.14786.1.S1_at	0.201	0.278	0.2152	0.4354	0.3343		0.2011				CA696042	Ta.14786.1	wlmk8_pk0018_h2	unknown	Ta.199354	TSA: Triticum aestivum Unigene159520 mRNA sequence
Ta.14800.1.S1_at			3.9509								CA682213	Ta.14800.1	wlm24_pk0031_g2	(auto_contig_anno no blast match)	Ta.14800	TSA: Triticum aestivum Unigene99257 mRNA sequence
Ta.14856.1.S1_at							3.7868	Traes_7DL_CCBA1A1C9.1	BRADI4G39310.1	LOC_Os12g16200	CA683302	Ta.14856.1	wlm96_pk0014_a6	(auto_contig_anno e-value=8E-13; target_length=530) Glutathione synthetase, chloroplast precursor (Glutathione synthase) (GSH synthetase) (GSH-S)	Ta.41136	TSA: Triticum aestivum Unigene82154 mRNA sequence
Ta.14885.1.S1_at							2.6262	Traes_4DL_D9D130BEE.1	BRADI1G76800.1	LOC_Os03g03450	BT009555.1	Ta.14885.1
Ta.14887.1.S1_at			2.001					Traes_5BL_AA36BC1E0.1	BRADI1G27460.1	LOC_Os07g30170	CK207420	Ta.14887.1	FGAS019041	(auto_contig_anno e-value=1E-124; target_length=384) Beta-ureidopropionase (Beta-alanine synthase) (N-carbamoyl-beta-alanine amidohydrolase) (BUP-1)	Ta.14887	TSA: Triticum aestivum Unigene31949 mRNA sequence
Ta.14903.1.S1_at			2.3975								CA684248	Ta.14903.1	wlm96_pk025_o22	Naringenin-chalcone synthase (contig annotation)	Ta.14903	Transcribed locus, moderately similar to NP_001068009.1 Os11g0530600 [Oryza sativa Japonica Group]
Ta.14931.1.S1_at				0.2719				Traes_2BS_E69390845.1			CA684978	Ta.14931.1	wlm96_pk028_o12	galactinol synthase [Zea mays] (contig annotation)	Ta.75066	TSA: Triticum aestivum Ta_Contig191651.ansp mRNA sequence
Ta.14961.1.S1_at							2.1013				CA685726	Ta.14961.1	wlm96_pk030_c6	unknown	Ta.14961	TSA: Triticum aestivum Unigene128135 mRNA sequence
Ta.14965.1.S1_at			0.3911								CA660860	Ta.14965.1	wlm1_pk0026_d4	unknown	Ta.14965	TSA: Triticum aestivum cultivar Kukri KukriC5147_2 mRNA sequence
Ta.14965.2.S1_at			0.4872								CA676959	Ta.14965.2	wlm12_pk0006_c7	(auto_contig_anno e-value=2E-15; target_length=339485) Oryza sativa adh1-adh2 region	Ta.14965	TSA: Triticum aestivum cultivar Kukri KukriC5147_2 mRNA sequence
Ta.14995.1.S1_x_at			3.1338					Traes_7AL_8C4A9BEBF.1	BRADI1G33827.1	LOC_Os06g48180	CA718825	Ta.14995.1	wkm2n_pk002_f12	xyloglucan endotransglycosylase [Oryza sativa (japonica cultivar-group)]	Ta.36162	TSA: Triticum aestivum Unigene162057 mRNA sequence
Ta.14995.2.S1_a_at			2.3542							LOC_Os06g48180	CA686606	Ta.14995.2	wlm96_pk033_b3	xyloglucan endotransglycosylase [Oryza sativa (japonica cultivar-group)]	Ta.60520	Transcribed locus
Ta.14995.2.S1_x_at			2.6597					Traes_7AL_1B1FBCDE4.1	BRADI1G33827.1	LOC_Os06g48180	CA686606	Ta.14995.2	wlm96_pk033_b3	xyloglucan endotransglycosylase [Oryza sativa (japonica cultivar-group)]	Ta.60520	Transcribed locus
Ta.15042.1.A1_at			4.9327					Traes_1BL_EB95F4919.2	BRADI3G28120.1	LOC_Os10g32680	CA664508	Ta.15042.1	wlk1_pk0005_a12	unknown	Ta.54289	TSA: Triticum aestivum Unigene149065 mRNA sequence
Ta.15081.1.S1_at			2.1569				2.7205	Traes_5BL_8C61BEE34.1			CD880947	Ta.15081.1	F1_100G18F010315	glycosyltransferase [Hordeum vulgare subsp. vulgare] (contig annotation)	Ta.33956	TSA: Triticum aestivum Unigene113182 mRNA sequence
Ta.1509.1.S1_at							2.0173	Traes_2BS_EA016F20A.1	BRADI1G21580.2	LOC_Os07g42250	BJ239965	Ta.1509.1	BJ239965	ABC transporter permease protein-like protein [Oryza sativa (japonica cultivar-group)]	Ta.54712	TSA: Triticum aestivum Ta_Contig202759.ansp mRNA sequence
Ta.15150.1.S1_at			3.3554							LOC_Os12g41250	CD878742	Ta.15150.1	AZO4_103I14R011122	Methylcrotonoyl-CoA carboxylase	Ta.75123	TSA: Triticum aestivum Ta_Contig42780.ansp mRNA sequence
Ta.15150.1.S1_x_at			3.3739					Traes_5DS_00D643B81.1	BRADI4G02380.2	LOC_Os12g41250	CD878742	Ta.15150.1	AZO4_103I14R011122	Methylcrotonoyl-CoA carboxylase	Ta.75123	TSA: Triticum aestivum Ta_Contig42780.ansp mRNA sequence
Ta.15190.1.S1_at			2.8247					Traes_3B_E6FADD994.1			CA692874	Ta.15190.1	wlm96_pk056_l11	short-chain dehydrogenase/reductase [Oryza sativa (japonica cultivar-group)]	Ta.15190	TSA: Triticum aestivum cultivar Bobwhite isotig29608.flagleaf mRNA sequence
Ta.1520.1.S1_s_at							0.476				CK161556	Ta.1520.1	FGAS014127	unknown	Ta.30147	TSA: Triticum aestivum Unigene148277 mRNA sequence
Ta.1520.3.S1_x_at							0.4559				CA593384	Ta.1520.3	wpa1c_pk003_f11	unknown	Ta.30147	TSA: Triticum aestivum Unigene148277 mRNA sequence
Ta.15208.1.S1_at			4.1328	0.4098	0.4354						CA693533	Ta.15208.1	wlmk4_pk0004_c2	similar to senescence-associated protein-like [Oryza sativa (japonica cultivar-group)]	Ta.46304	TSA: Triticum aestivum cultivar Kukri KukriC83_47 mRNA sequence
Ta.15208.1.S1_x_at			3.3443	0.443	0.4698			Traes_6DS_4B08992E2.1	BRADI2G56037.1		CA693533	Ta.15208.1	wlmk4_pk0004_c2	similar to senescence-associated protein-like [Oryza sativa (japonica cultivar-group)]	Ta.46304	TSA: Triticum aestivum cultivar Kukri KukriC83_47 mRNA sequence
Ta.15228.1.S1_at			2.1341								CA746806	Ta.15228.1	wri2s_pk006_m13	unknown
Ta.15228.1.S1_x_at			2.234								CA746806	Ta.15228.1	wri2s_pk006_m13	unknown
Ta.15233.1.S1_at				2.0433					BRADI3G51180.1		CA746985	Ta.15233.1	wri2s_pk006_d21	unknown	Ta.15233	TSA: Triticum aestivum Unigene61191 mRNA sequence
Ta.15234.1.S1_at			0.3466					Traes_6BS_4D943954D.1			CA747015	Ta.15234.1	wri2s_pk006_h2	unknown	Ta.10383	TSA: Triticum aestivum Unigene89712 mRNA sequence
Ta.15373.2.S1_at					2.3485	0.4931					BJ248076	Ta.15373.2	BJ248076	unknown	Ta.54573	TSA: Triticum aestivum Unigene132296 mRNA sequence
Ta.15373.2.S1_x_at					2.4909			TRAES3BF097300030CFD_t1			BJ248076	Ta.15373.2	BJ248076	unknown	Ta.54573	TSA: Triticum aestivum Unigene132296 mRNA sequence
Ta.15373.3.S1_at					2.8105						BJ243495	Ta.15373.3	BJ243495	(auto_contig_anno e-value=3E-12; target_length=252) Os01g0594900 [Oryza sativa (japonica cultivar-group)] gi|20521304|dbj|BAB91818.1| proline-rich protein-like [Oryza sativa Japonica Group] gi|20804624|dbj|BAB92314.1| proline-rich protein-like [Oryza sati	Ta.54573	TSA: Triticum aestivum Unigene132296 mRNA sequence
Ta.15373.3.S1_x_at					4.026			Traes_3DL_3A3B14E80.1			BJ243495	Ta.15373.3	BJ243495	(auto_contig_anno e-value=3E-12; target_length=252) Os01g0594900 [Oryza sativa (japonica cultivar-group)] gi|20521304|dbj|BAB91818.1| proline-rich protein-like [Oryza sativa Japonica Group] gi|20804624|dbj|BAB92314.1| proline-rich protein-like [Oryza sati	Ta.54573	TSA: Triticum aestivum Unigene132296 mRNA sequence
Ta.1575.1.S1_at			2.462					Traes_4DL_4F3809E26.1	BRADI1G73817.1		BE442750	Ta.1575.1	WHE1105_F04_K07ZS	unknown	Ta.41094	TSA: Triticum aestivum Unigene102292 mRNA sequence
Ta.15859.1.S1_at							0.2938	Traes_2AS_AFBCF157B.1			BJ310415	Ta.15859.1	BJ310415	(auto_contig_anno no blast match)	Ta.15859	TSA: Triticum aestivum Unigene129546 mRNA sequence
Ta.15889.1.A1_a_at							0.3599	Traes_6DL_7626A87FF.1			CA500212	Ta.15889.1	WHE4016_F09_L18ZT	(auto_contig_anno e-value=0; target_length=1437) Probable cleavage and polyadenylation specificity factor subunit 1 (Cleavage and polyadenylation specificity factor 160 kDa subunit)	Ta.49217	TSA: Triticum aestivum Unigene161528 mRNA sequence
Ta.15889.3.A1_a_at							0.325	Traes_6DL_7626A87FF.1	BRADI3G39050.1	LOC_Os09g00999	BJ213871	Ta.15889.3	BJ213871	chimera	Ta.49217	TSA: Triticum aestivum Unigene161528 mRNA sequence
Ta.15894.1.S1_at			3.2352				3.4879	Traes_5DL_742CCD4E0.1			CA500106	Ta.15894.1	WHE4015_D12_H23ZT	unknown	Ta.33182	TSA: Triticum aestivum Unigene17558 mRNA sequence
Ta.15910.1.S1_at							2.6866	Traes_6DL_5D39B2D39.1	BRADI3G57130.1		CA500397	Ta.15910.1	WHE4018_H10_O20ZT	(auto_contig_anno e-value=8E-42; target_length=731) Cucumisin precursor (Allergen Cuc m 1)	Ta.95323	TSA: Triticum aestivum Unigene83700 mRNA sequence
Ta.15927.1.S1_at			0.3326					Traes_5BL_DA1DD27FD.1			CA501506	Ta.15927.1	WHE4034_H07_O14ZT	(auto_contig_anno no blast match)	Ta.15927	TSA: Triticum aestivum Unigene152524 mRNA sequence
Ta.1596.1.A1_at			5.884					Traes_1DL_57B5A67E2.1			CD452513	Ta.1596.1	WHE1108_D03_H06ZT	(auto_contig_anno e-value=8E-11; target_length=395) Sulfotransferase domain containing protein, expressed [Oryza sativa (japonica cultivar-group)]	Ta.1596	Transcribed locus
Ta.15964.1.S1_at							0.4498	Traes_3DL_7CFCC5F00.1			CA502550	Ta.15964.1	WHE4048_H05_P10ZT	(auto_contig_anno e-value=2E-92; target_length=216) RAS-RELATED PROTEIN RAB11C	Ta.71060	TSA: Triticum aestivum Unigene16852 mRNA sequence
Ta.15997.1.S1_at				2.7582	2.0492			Traes_5AS_7136914F8.2	BRADI3G19060.1	LOC_Os08g15170	CD454336	Ta.15997.1	WHE1796_B12_C24ZT	H(+)-transporting two-sector ATPase / ATP synthase epsilon chain, mitochondrial [Zea mays]	Ta.4307	TSA: Triticum aestivum Unigene77588 mRNA sequence
Ta.16017.1.S1_at							0.4223	Traes_4BS_A8E27D137.1			CA595143	Ta.16017.1	wpa1c_pk008_l6	unknown	Ta.16017	Uncharacterized LOC543023
Ta.16028.1.S1_at			2.5798								CA595401	Ta.16028.1	wpa1c_pk009_n10	(auto_contig_anno no blast match)	Ta.95488	TSA: Triticum aestivum Ta_Contig8595.ansp mRNA sequence
Ta.16028.1.S1_s_at		2.3856	3.0952								CA595401	Ta.16028.1	wpa1c_pk009_n10	(auto_contig_anno no blast match)	Ta.95488	TSA: Triticum aestivum Ta_Contig8595.ansp mRNA sequence
Ta.16028.1.S1_x_at			2.6306								CA595401	Ta.16028.1	wpa1c_pk009_n10	(auto_contig_anno no blast match)	Ta.95488	TSA: Triticum aestivum Ta_Contig8595.ansp mRNA sequence
Ta.1603.1.S1_at							2.6225				BE446510	Ta.1603.1	WHE1456_E04_I08ZS	unknown	Ta.1603	Transcribed locus
Ta.16042.1.S1_at			2.5016								CA595861	Ta.16042.1	wpa1c_pk011_b18	unknown	Ta.16042	TSA: Triticum aestivum Ta_Contig73809.ansp mRNA sequence
Ta.16082.1.A1_at			0.44					Traes_5DL_5C93510D5.1			CA624333	Ta.16082.1	wl1n_pk0116_f3	A maize sequence?	Ta.198748	WRKY transcription factor
Ta.1610.1.A1_at			2.9489	2.4639			2.2266	Traes_2BS_2B483208E.1			BE443061	Ta.1610.1	WHE1114_A11_A22ZS	glucosyltransferase [Oryza sativa (japonica cultivar-group)] (contig annotation)	Ta.1610	TSA: Triticum aestivum cultivar Kukri KukriC24787_1 mRNA sequence
Ta.16101.1.S1_at			4.1018				2.0631	Traes_7DL_DB4B8B5CD.1			CA598926	Ta.16101.1	wyr1c_pk004_a18	similar to xyloglucan endotransglycosylase-like protein (XEA) [Hordeum vulgare]	Ta.28766	TSA: Triticum aestivum Unigene108506 mRNA sequence
Ta.16123.1.A1_at							0.4254	Traes_5DL_84D0A7030.1	BRADI4G45320.1		CK169168	Ta.16123.1	FGAS043783	(auto_contig_anno e-value=4E-33; target_length=1050) unnamed protein product [Vitis vinifera]	Ta.91105	TSA: Triticum aestivum Unigene102024 mRNA sequence
Ta.16145.1.A1_at			0.4859					Traes_5DS_F866D97C8.1	BRADI4G03730.1	LOC_Os12g38810	CK207630	Ta.16145.1	FGAS019275	(auto_contig_anno e-value=3E-40; target_length=351) Os12g0577200 [Oryza sativa (japonica cultivar-group)] gi|77556262|gb|ABA99058.1| expressed protein [Oryza sativa (japonica cultivar-group)] gi|113649621|dbj|BAF30133.1| Os12g0577200 [Oryza sativa (japoni	Ta.16145	TSA: Triticum aestivum Unigene34232 mRNA sequence
Ta.16145.2.A1_at			0.2003								CA601015	Ta.16145.2	wl1_pk0007_b4	(auto_contig_anno e-value=3E-40; target_length=351) Os12g0577200 [Oryza sativa (japonica cultivar-group)] gi|77556262|gb|ABA99058.1| expressed protein [Oryza sativa (japonica cultivar-group)] gi|113649621|dbj|BAF30133.1| Os12g0577200 [Oryza sativa (japoni	Ta.16145	TSA: Triticum aestivum Unigene34232 mRNA sequence
Ta.16145.2.A1_x_at			0.2793					Traes_5DS_F866D97C8.1			CA601015	Ta.16145.2	wl1_pk0007_b4	(auto_contig_anno e-value=3E-40; target_length=351) Os12g0577200 [Oryza sativa (japonica cultivar-group)] gi|77556262|gb|ABA99058.1| expressed protein [Oryza sativa (japonica cultivar-group)] gi|113649621|dbj|BAF30133.1| Os12g0577200 [Oryza sativa (japoni	Ta.16145	TSA: Triticum aestivum Unigene34232 mRNA sequence
Ta.16152.1.S1_at			2.0633					TRAES3BF083000120CFD_t1			CA601412	Ta.16152.1	wl1_pk0004_e6	(auto_contig_anno e-value=1E-64; target_length=532) Hordeum vulgare subsp. vulgare cDNA clone: FLbaf81l11, mRNA sequence	Ta.13760	TSA: Triticum aestivum Unigene76710 mRNA sequence
Ta.16161.1.S1_at	2.2305		8.8228	5.2781				Traes_3AS_08ED2B51E.1	BRADI2G57370.1		BE517918	Ta.16161.1	WHE0804_C08_F16ZS	NADPH:quinone oxidoreductase [Oryza sativa (japonica cultivar-group)]	Ta.55632	TSA: Triticum aestivum Unigene104354 mRNA sequence
Ta.16171.1.S1_at	0.4802							Traes_2AS_2D122E582.1			CA601921	Ta.16171.1	wr1_pk0012_f4	(auto_contig_anno e-value=2E-24; target_length=208) Os07g0599500 [Oryza sativa (japonica cultivar-group)] gi|22775646|dbj|BAC15500.1| early nodulin 75 precursor-like protein [Oryza sativa Japonica Group]	Ta.8942	TSA: Triticum aestivum Unigene105038 mRNA sequence
Ta.162.1.S1_at			5.7957					Traes_2DL_F483F3232.1	BRADI5G13590.1	LOC_Os04g40540	L07941.1	Ta.162.1
Ta.1620.1.S1_at			0.3029					Traes_7DL_6D3662D48.2		LOC_Os08g01140	BQ162019	Ta.1620.1	WHE0491_D09_G17ZT	cytochrome b561 [Oryza sativa (japonica cultivar-group)] (contig annotation)	Ta.28794	TSA: Triticum aestivum Unigene116220 mRNA sequence
Ta.1622.1.S1_at			0.4736					Traes_2BS_41BB88428.2	BRADI5G02520.1		CA657969	Ta.1622.1	wlm0_pk040_a15	(auto_contig_anno e-value=3E-25; target_length=464) Arabinose-proton symporter (Arabinose transporter)	Ta.1622	TSA: Triticum aestivum Unigene161815 mRNA sequence
Ta.1622.2.S1_at			0.3924					Traes_2BS_41BB88428.2			BE446174	Ta.1622.2	WHE1142_E01_I02ZS	unknown	Ta.1622	TSA: Triticum aestivum Unigene161815 mRNA sequence
Ta.16238.1.S1_at			0.2539					Traes_4AS_B4F7E4B22.1			CA603077	Ta.16238.1	wr1_pk0023_g1	(auto_contig_anno e-value=9E-32; target_length=307) hypothetical protein, 5'-partial [Oryza sativa (japonica cultivar-group)] gi|19071635|gb|AAL84302.1| hypothetical protein, 5'-partial [Oryza sativa (japonica	Ta.49328	TSA: Triticum aestivum Unigene45803 mRNA sequence
Ta.16248.1.S1_at							0.3614	Traes_4DL_C2FE9C3EB.1	BRADI1G71950.1	LOC_Os03g08940	CK214599	Ta.16248.1
Ta.16280.1.S1_at			4.8707								CA604058	Ta.16280.1	wr1_pk0036_d11	(auto_contig_anno no blast match)	Ta.16280	Transcribed locus
Ta.16402.1.S1_at				0.2544			2.1274	Traes_2DS_B9F840231.1			CA605727	Ta.16402.1	wr1_pk0055_e3	unknown	Ta.57076	Transcribed locus, weakly similar to NP_001060191.1 Os07g0599600 [Oryza sativa Japonica Group]
Ta.1643.1.S1_at			2.8905					Traes_3AL_3ED3D515D.1	BRADI2G53800.1	LOC_Os01g61160	CA606529	Ta.1643.1	wr1_pk0071_g7	laccase [Oryza sativa (japonica cultivar-group)]	Ta.47228	TSA: Triticum aestivum Unigene142832 mRNA sequence
Ta.16450.1.S1_a_at			0.4877								CA655789	Ta.16450.1	wlm0_pk0017_e11	tonoplast membrane integral protein [Oryza sativa (japonica cultivar-group)] (contig annotation)	Ta.74362	TSA: Triticum aestivum Ta_Contig63393.ansp mRNA sequence
Ta.16450.1.S1_x_at			0.4753					Traes_4DL_BB4D6F40A.1			CA655789	Ta.16450.1	wlm0_pk0017_e11	tonoplast membrane integral protein [Oryza sativa (japonica cultivar-group)] (contig annotation)	Ta.74362	TSA: Triticum aestivum Ta_Contig63393.ansp mRNA sequence
Ta.16450.2.S1_at			0.3235					Traes_5AL_85763B6EB.2			BQ171992	Ta.16450.2	WHE1710_E08_I16ZT	tonoplast membrane integral protein [Oryza sativa (japonica cultivar-group)] (contig annotation)	Ta.55002	TSA: Triticum aestivum Unigene134064 mRNA sequence
Ta.1650.1.S1_at			0.448					Traes_3AL_730255B9F.1			BE443423	Ta.1650.1	WHE1104_C12_F24ZS	(auto_contig_anno e-value=7E-20; target_length=43261740) Oryza sativa (japonica cultivar-group) genomic DNA, chromosome 1, complete sequence	Ta.1650	TSA: Triticum aestivum Unigene116498 mRNA sequence
Ta.16504.1.S1_at			0.4314								CA607418	Ta.16504.1	wr1_pk0076_d12	(auto_contig_anno e-value=4E-87; target_length=814) Hordeum vulgare subsp. vulgare cDNA clone: FLbaf146h10, mRNA sequence	Ta.16504	TSA: Triticum aestivum Unigene60514 mRNA sequence
Ta.16541.1.S1_at							0.3509				CA608114	Ta.16541.1	wr1_pk0085_d11	(auto_contig_anno e-value=1E-14; target_length=2801) Oryza sativa (japonica cultivar-group) cDNA clone:001-027-A09, full insert sequence	Ta.16541	TSA: Triticum aestivum Ta_Contig104157.ansp mRNA sequence
Ta.16541.1.S1_x_at							0.4316	Traes_4BS_C8276C9CF.2	BRADI1G12740.1		CA608114	Ta.16541.1	wr1_pk0085_d11	(auto_contig_anno e-value=1E-14; target_length=2801) Oryza sativa (japonica cultivar-group) cDNA clone:001-027-A09, full insert sequence	Ta.16541	TSA: Triticum aestivum Ta_Contig104157.ansp mRNA sequence
Ta.16541.2.S1_at							0.3567	Traes_4AL_6BB2E494D.1	BRADI1G12740.1	LOC_Os03g46920	CA739961	Ta.16541.2	wet2s_pk001_k13	(auto_contig_anno e-value=3E-16; target_length=2801) Oryza sativa (japonica cultivar-group) cDNA clone:001-027-A09, full insert sequence	Ta.68105	TSA: Triticum aestivum Ta_Contig4882.ansp mRNA sequence
Ta.16583.1.S1_at			2.2038					Traes_1DL_56B4FAEE9.1		LOC_Os10g23060	CA609083	Ta.16583.1	wr1_pk0105_b1	(auto_contig_anno e-value=6E-24; target_length=208) expressed protein [Oryza sativa (japonica cultivar-group)]	Ta.16583	TSA: Triticum aestivum Unigene4253 mRNA sequence
Ta.16599.1.S1_at			2.0824							LOC_Os04g52504	CA647684	Ta.16599.1	wre1n_pk0121_e2	unknown	Ta.69634	TSA: Triticum aestivum Unigene78697 mRNA sequence
Ta.16599.1.S1_x_at			2.0477					Traes_2DL_07F08C844.1		LOC_Os04g52504	CA647684	Ta.16599.1	wre1n_pk0121_e2	unknown	Ta.69634	TSA: Triticum aestivum Unigene78697 mRNA sequence
Ta.16611.1.S1_at			0.4666								CA609587	Ta.16611.1	wr1_pk0108_f4	(auto_contig_anno no blast match)	Ta.16611	TSA: Triticum aestivum Unigene91595 mRNA sequence
Ta.16612.1.S1_at			4.432								CA609605	Ta.16612.1	wr1_pk0108_h5	unknown	Ta.16612	TSA: Triticum aestivum Ta_Contig190460.ansp mRNA sequence
Ta.1671.2.A1_x_at		2.2								LOC_Os09g00999	BJ311097	Ta.1671.2	BJ311097	18S ribosomal RNA	Ta.1671	TSA: Triticum aestivum Unigene32536 mRNA sequence
Ta.16723.1.S1_a_at			2.2257					Traes_6DL_B765A2DEC.1	BRADI3G60330.1	LOC_Os02g58150	BJ295284	Ta.16723.1	BJ295284	unknown	Ta.57828	TSA: Triticum aestivum Unigene13749 mRNA sequence
Ta.16745.1.S1_x_at			2.2042					Traes_3B_C8C265D9B.1			CA635279	Ta.16745.1
Ta.1677.1.S1_at			2.374								BQ281548	Ta.1677.1	WHE3022_F08_K16ZS	unknown
Ta.16779.2.S1_s_at			2.2505								CA698704	Ta.16779.2	wlk8_pk0008_e4	(auto_contig_anno e-value=5E-14; target_length=117310) Aegilops tauschii	Ta.30840	TSA: Triticum aestivum Ta_Contig116676.ansp mRNA sequence
Ta.16790.1.A1_at			0.4359								CA612656	Ta.16790.1	wr1_pk0138_d6	unknown	Ta.16790	TSA: Triticum aestivum Unigene17838 mRNA sequence
Ta.16790.1.A1_x_at			0.418								CA612656	Ta.16790.1	wr1_pk0138_d6	unknown	Ta.16790	TSA: Triticum aestivum Unigene17838 mRNA sequence
Ta.16802.1.A1_at			2.2195					Traes_1BL_5F8449E10.1	BRADI3G60470.1	LOC_Os02g58260	BJ285855	Ta.16802.1	BJ285855	metallo-beta-lactamase-like [Oryza sativa (japonica cultivar-group)] (chimera?)	Ta.57303	TSA: Triticum aestivum Unigene137376 mRNA sequence
Ta.1681.1.S1_at			2.2422		3.1812		6.0385	Traes_2AS_2028486B1.1			BE446027	Ta.1681.1	WHE1148_B04_D08ZS	(auto_contig_anno e-value=6E-15; target_length=607) ARGININE DECARBOXYLASE (ARGDC) (ADC)	Ta.1681	Transcribed locus
Ta.16827.1.S1_s_at			3.1829								CA613726	Ta.16827.1	wr1_pk0145_d11	unknown	Ta.49341	TSA: Triticum aestivum Unigene143798 mRNA sequence
Ta.16827.1.S1_x_at			3.1045								CA613726	Ta.16827.1
Ta.16843.1.S1_at			4.1836						BRADI1G46710.5		CA613678	Ta.16843.1	wr1_pk0147_e11	unknown	Ta.16843	TSA: Triticum aestivum Unigene68749 mRNA sequence
Ta.16849.1.A1_at			0.4881				2.2567				CA613734	Ta.16849.1	wr1_pk0145_f8	(auto_contig_anno no blast match)	Ta.39845	Transcribed locus
Ta.1688.1.S1_at			2.1302				2.0636				CA630327	Ta.1688.1	wle1n_pk0032_d11	UDP-glucosyltransferase BX9 [Zea mays]	Ta.1688	TSA: Triticum aestivum Unigene113272 mRNA sequence
Ta.16907.1.S1_at					2.4656		0.4541				CA614891	Ta.16907.1	wr1_pk183_b8	similar to WRKY transcription factor 45 [Oryza sativa (indica cultivar-group)] (contig annotation)	Ta.8614	WRKY45 transcription factor
Ta.16910.1.S1_s_at							0.4541	Traes_5DL_7A35CD284.1			CA614912	Ta.16910.1	wr1_pk183_h7	(auto_contig_anno e-value=2E-36; target_length=1450) Methyl methanesulfonate-sensitivity protein 22 (Synthetically lethal with MCM10 protein 2)	Ta.4311	TSA: Triticum aestivum Unigene51608 mRNA sequence
Ta.16912.1.S1_at	19.103							Traes_6DL_24EA20B3C.1			CA614936	Ta.16912.1	wr1_pk178_e7	unknown	Ta.16912	TSA: Triticum aestivum Unigene18153 mRNA sequence
Ta.1692.1.S1_at							0.4903	Traes_1AL_EBE83662A.1			BQ161440	Ta.1692.1	WHE1124_B12_D24ZT	unknown	Ta.92423	TSA: Triticum aestivum Unigene43738 mRNA sequence
Ta.16934.1.S1_at			2.3593								CA615459	Ta.16934.1
Ta.16968.1.A1_at							2.4779	Traes_5AL_1C1842EF9.1			CA616158	Ta.16968.1	wr1_pk181_h12	4-coumarate--CoA ligase (contig annotation)	Ta.16968	TSA: Triticum aestivum Unigene102934 mRNA sequence
Ta.16999.1.S1_a_at			2.1525							LOC_Os02g51150	CA648819	Ta.16999.1	wre1n_pk0133_e1	sterol desaturase-like [Oryza sativa (japonica cultivar-group)]	Ta.72679	TSA: Triticum aestivum Unigene25316 mRNA sequence
Ta.16999.1.S1_at			2.1436							LOC_Os02g51150	CA648819	Ta.16999.1	wre1n_pk0133_e1	sterol desaturase-like [Oryza sativa (japonica cultivar-group)]	Ta.72679	TSA: Triticum aestivum Unigene25316 mRNA sequence
Ta.16999.1.S1_x_at			2.1146					Traes_6DL_82FB7DA8B.2	BRADI3G59350.1	LOC_Os02g51150	CA648819	Ta.16999.1	wre1n_pk0133_e1	sterol desaturase-like [Oryza sativa (japonica cultivar-group)]	Ta.72679	TSA: Triticum aestivum Unigene25316 mRNA sequence
Ta.17023.1.A1_at			2.0765					Traes_4DS_69B276FD2.7	BRADI4G38620.1	LOC_Os09g39560	CK205433	Ta.17023.1	FGAS016918	genetic modifier [Oryza sativa (japonica cultivar-group)]	Ta.40231	TSA: Triticum aestivum Unigene157904 mRNA sequence
Ta.17028.1.A1_s_at			0.3405					Traes_2BL_9ED61BC43.2	BRADI3G11337.1	LOC_Os02g22380	CK209181	Ta.17028.1	FGAS020931	(auto_contig_anno e-value=9E-94; target_length=566) Os02g0329800 [Oryza sativa (japonica cultivar-group)] gi|46389948|dbj|BAD15800.1| putative HGA1 [Oryza sativa Japonica Group] gi|113536249|dbj|BAF08632.1| Os02g0329800 [Oryza sativa (japonica cultivar-gr	Ta.17028	TSA: Triticum aestivum Unigene52320 mRNA sequence
Ta.17043.1.S1_at		4.517		3.438			0.4509	Traes_5BL_8DEB9794C.1			CA616997	Ta.17043.1	wl1n_pk0010_f6	A maize sequence?	Ta.17043	TSA: Triticum aestivum Unigene6898 mRNA sequence
Ta.1725.1.S1_at				0.4551				Traes_5BL_29ED53259.1	BRADI1G01610.1	LOC_Os03g50160	CD886158	Ta.1725.1	G118_101I11R010921	Plastocyanin-like domain, putative [Oryza sativa (japonica cultivar-group)]	Ta.55458	TSA: Triticum aestivum Unigene79734 mRNA sequence
Ta.1725.3.S1_at			0.2626				0.3898	Traes_4AL_CB363FBCA.1	BRADI1G01610.1	LOC_Os03g63390	CD887052	Ta.1725.3	G118_104B04R010924	basic blue copper protein [Oryza sativa (japonica cultivar-group)]	Ta.55458	TSA: Triticum aestivum Unigene79734 mRNA sequence
Ta.17325.1.S1_at			0.442				2.5449				CA619650	Ta.17325.1	wl1n_pk0046_e10	A maize sequence?	Ta.32639	TSA: Triticum aestivum Unigene10207 mRNA sequence
Ta.17325.1.S1_x_at			0.4163				2.5775	Traes_1BS_8A9C9C25B.1			CA619650	Ta.17325.1	wl1n_pk0046_e10	A maize sequence?	Ta.32639	TSA: Triticum aestivum Unigene10207 mRNA sequence
Ta.17342.1.S1_at			6.6341	0.3274			0.4422	Traes_4AS_B4A3986E6.1	BRADI1G73935.1	LOC_Os10g27330	CD454266	Ta.17342.1	WHE1771_B10_C19ZT	phospholipid/glycerol acyltransferase-like protein [Oryza sativa (japonica cultivar-group)]	Ta.17342	TSA: Triticum aestivum Unigene38626 mRNA sequence
Ta.174.1.S1_at	2.2282			2.0092			2.2485	Traes_5BL_A5F97A71F.1	BRADI5G21460.1	LOC_Os02g17760	AB036772.1	Ta.174.1
Ta.1745.1.S1_at					2.5219					LOC_Os06g07914	BQ160835	Ta.1745.1	WHE0331_C07_F13ZT	iron/ascorbate-dependent oxidoreductase [Oryza sativa Japonica Group] (contig annotation)	Ta.71509	TSA: Triticum aestivum Unigene108254 mRNA sequence
Ta.1746.1.S1_at			0.3327					Traes_2DS_260F0CAEF.1			BE444504	Ta.1746.1	WHE1125_D07_G13ZS	(auto_contig_anno no blast match)	Ta.1746	TSA: Triticum aestivum Unigene70736 mRNA sequence
Ta.1760.1.S1_at							3.2323			LOC_Os07g39350	BT009264.1	Ta.1760.1
Ta.1760.1.S1_x_at							3.1073	Traes_2BS_C8FB3060D.2	BRADI1G23450.1	LOC_Os07g39350	BT009264.1	Ta.1760.1
Ta.17633.2.S1_at							0.4546	Traes_1DL_31E85CE0E.2	BRADI3G26710.1	LOC_Os10g27480	CA594964	Ta.17633.2	wpa1c_pk006_g23	(auto_contig_anno e-value=1E-43; target_length=598) putative RNA-binding protein [Oryza sativa (japonica cultivar-group)] gi|31432071|gb|AAP53756.1| putative RNA-binding protein [Oryza sativa (japonica	Ta.10386	TSA: Triticum aestivum Unigene54749 mRNA sequence
Ta.1764.1.S1_at			2.303					Traes_2AL_BFED5ED5A.1			BQ172253	Ta.1764.1	WHE2015_B06_D11ZT	(auto_contig_anno e-value=1E-50; target_length=770) Os04g0530700 [Oryza sativa (japonica cultivar-group)] gi|38346629|emb|CAD41212.2| OSJNBa0074L08.23 [Oryza sativa (japonica cultivar-group)] gi|38346760|emb|CAE03865.2| OSJNBa0081C01.11 [Oryza sativa (jap	Ta.55198	TSA: Triticum aestivum Unigene46936 mRNA sequence
Ta.1764.2.S1_a_at			2.2213					Traes_2AL_BFED5ED5A.1	BRADI5G16557.1	LOC_Os04g44840	CA640254	Ta.1764.2	wre1n_pk0033_a6	(auto_contig_anno e-value=1E-102; target_length=461) Putative beta-D-xylosidase (PpAz152)	Ta.73812	TSA: Triticum aestivum Unigene34563 mRNA sequence
Ta.17666.1.S1_at	3.2755										CA623243	Ta.17666.1	wl1n_pk0104_e9	A maize sequence?	Ta.17666	TSA: Triticum aestivum Unigene39585 mRNA sequence
Ta.17683.1.S1_at				2.1071				Traes_7DL_AA90E8AF5.2			CD883632	Ta.17683.1	F1_113O24F010503	similar to dnaJ protein homolog-like [Oryza sativa (japonica cultivar-group)] (contig annotation)	Ta.17683	Transcribed locus, weakly similar to NP_001058589.1 Os06g0716100 [Oryza sativa Japonica Group]
Ta.17752.1.S1_at	0.491						3.8741				CA624076	Ta.17752.1	wl1n_pk0117_g6	A maize sequence?	Ta.17752	Transcribed locus
Ta.17848.1.S1_at							0.4606	Traes_2DS_9CAAFC49D.1	BRADI5G02447.1	LOC_Os04g01150	BQ169830	Ta.17848.1	WHE0972_G07_M14ZT	phagocytosis and cell motility protein ELMO1-related [Arabidopsis thaliana]	Ta.11648	TSA: Triticum aestivum Unigene77433 mRNA sequence
Ta.17876.1.S1_at							2.7142	Traes_4BL_42B1EAD16.1	BRADI4G22810.1	LOC_Os11g10800	CD452431	Ta.17876.1	WHE1103_E07_J13ZT	(auto_contig_anno e-value=7E-52; target_length=192) Os11g0214400 [Oryza sativa (japonica cultivar-group)] gi|77549342|gb|ABA92139.1| Dirigent-like protein, expressed [Oryza sativa (japonica cultivar-group)]	Ta.17876	TSA: Triticum aestivum Unigene94293 mRNA sequence
Ta.17936.1.S1_at			2.12					Traes_5DS_45DC0D782.1	BRADI4G18800.2	LOC_Os11g30560	CA626126	Ta.17936.1	wl1n_pk0130_a6	A maize sequence?	Ta.6892	TSA: Triticum aestivum Unigene164417 mRNA sequence
Ta.1794.1.S1_at			6.4829				2.7698	Traes_2BS_DB5883484.1	BRADI3G60470.1	LOC_Os02g58260	BG907775	Ta.1794.1	TaLr1_162G01_F	metallo-beta-lactamase-like [Oryza sativa (japonica cultivar-group)]	Ta.16802	TSA: Triticum aestivum Unigene137377 mRNA sequence
Ta.17960.1.S1_at				0.4608							CA626582	Ta.17960.1	wl1n_pk0148_b3	A maize sequence?	Ta.17960	TSA: Triticum aestivum Unigene127208 mRNA sequence
Ta.17960.1.S1_x_at				0.4589				Traes_7DS_607133B2F.1			CA626582	Ta.17960.1	wl1n_pk0148_b3	A maize sequence?	Ta.17960	TSA: Triticum aestivum Unigene127208 mRNA sequence
Ta.17978.1.S1_at				2.2216	3.4733						CA626799	Ta.17978.1	wl1n_pk0149_b11	A maize sequence?	Ta.9590	TSA: Triticum aestivum Unigene60753 mRNA sequence
Ta.18037.1.S1_at							0.4934	Traes_4DS_4326E7827.1			CA627547	Ta.18037.1	wdr1_pk0003_g9	(auto_contig_anno no blast match)	Ta.18037	Transcribed locus, moderately similar to XP_003561086.1 PREDICTED: uncharacterized protein LOC100835177 [Brachypodium distachyon]
Ta.18075.1.S1_at			0.2734								CA628114	Ta.18075.1	wle1_pk0003_h6	(auto_contig_anno no blast match)	Ta.18075	TSA: Triticum aestivum Unigene101730 mRNA sequence
Ta.18082.1.S1_at	0.4735		0.2343				0.2477	Traes_5BL_8E0EA70D9.1		LOC_Os09g31430	CA630215	Ta.18082.1	wle1n_pk0032_g1	beta-glucosidase isozyme 2 precursor [Oryza sativa (japonica cultivar-group)]	Ta.8600	TSA: Triticum aestivum Unigene13322 mRNA sequence
Ta.18134.1.S1_at			2.458				2.2395	Traes_6AS_70B2F2AE4.1	BRADI3G08160.1	LOC_Os02g12680	AL826456	Ta.18134.1	AL826456	allene oxide synthase [Oryza sativa (japonica cultivar-group)]	Ta.58646	TSA: Triticum aestivum Unigene139663 mRNA sequence
Ta.18141.1.A1_at			2.6835					Traes_7AS_A93890FE4.1			CA630028	Ta.18141.1	wle1n_pk0018_d8	unknown	Ta.71787	TSA: Triticum aestivum Unigene29427 mRNA sequence
Ta.18151.1.S1_x_at			0.3206					Traes_4AL_5CF691625.1			CA630263	Ta.18151.1	wle1n_pk0031_g6	(auto_contig_anno no blast match)	Ta.18437	TSA: Triticum aestivum Unigene17061 mRNA sequence
Ta.18203.1.S1_at			2.9309					Traes_4AS_5574058B4.1	BRADI3G09240.1	LOC_Os09g39940	AF031195.1	Ta.18203.1
Ta.18206.1.S1_at			2.0518	2.2523				Traes_7AS_AEE31C405.2			CD452720	Ta.18206.1	WHE1122_C03_E06ZT	unknown	Ta.18206	TSA: Triticum aestivum Ta_Contig110054.ansp mRNA sequence
Ta.18210.1.S1_at	0.4612							TRAES3BF012600130CFD_t1	BRADI2G49781.2	LOC_Os01g54470	CA635130	Ta.18210.1	wle1n_pk0092_f10	(auto_contig_anno e-value=3E-16; target_length=363) putative proline-rich protein [Oryza sativa (japonica cultivar-group)] gi|125527701|gb|EAY75815.1| hypothetical protein OsI_003662 [Oryza sativa (indica	Ta.20933	TSA: Triticum aestivum Unigene131840 mRNA sequence
Ta.18223.2.S1_at							0.4965	Traes_3AL_7F09C23A0.2			CA676155	Ta.18223.2	wrsu1_pk0001_a5	(auto_contig_anno e-value=3E-33; target_length=534) Anter-specific proline-rich protein APG precursor	Ta.35520	TSA: Triticum aestivum Unigene153984 mRNA sequence
Ta.18239.1.S1_at			7.0916					Traes_5BL_631FCC555.1	BRADI1G03760.1	LOC_Os03g60580	CA632242	Ta.18239.1	wle1n_pk0062_b12	actin-binding protein [Oryza sativa (japonica cultivar-group)]	Ta.59643	Transcribed locus, moderately similar to XP_003559237.1 PREDICTED: actin-depolymerizing factor 3-like [Brachypodium distachyon]
Ta.18239.2.S1_a_at			8.0378							LOC_Os03g60580	CA701017	Ta.18239.2	wkm2c_pk0001_e5	actin-binding protein [Oryza sativa (japonica cultivar-group)]	Ta.18239	TSA: Triticum aestivum Unigene160231 mRNA sequence
Ta.18239.2.S1_x_at			4.1435					Traes_5BL_631FCC555.1	BRADI1G03760.1	LOC_Os03g60580	CA701017	Ta.18239.2	wkm2c_pk0001_e5	actin-binding protein [Oryza sativa (japonica cultivar-group)]	Ta.18239	TSA: Triticum aestivum Unigene160231 mRNA sequence
Ta.18257.1.A1_x_at							0.4699				CA632617	Ta.18257.1	wle1n_pk0054_h6	(auto_contig_anno no blast match)	Ta.96051	TSA: Triticum aestivum Unigene22476 mRNA sequence
Ta.1830.2.S1_x_at			3.1126					Traes_1AL_1A9EB2CBB.1	BRADI3G31820.1	LOC_Os10g38470	CA683961	Ta.1830.2	wlm96_pk0013_b9	glutathione S-transferase [Oryza sativa (japonica cultivar-group)]	Ta.1830	TSA: Triticum aestivum Unigene104893 mRNA sequence
Ta.18313.1.S1_at							2.4338	Traes_5DS_EA2F39971.1			CA634010	Ta.18313.1	wle1n_pk0074_g6	Glucan 1,3-beta-glucosidase precursor [Oryza sativa (japonica cultivar-group)]	Ta.15206	TSA: Triticum aestivum Unigene27225 mRNA sequence
Ta.18349.1.S1_at			2.3881								CA634923	Ta.18349.1	wle1n_pk0088_f8	(auto_contig_anno no blast match)	Ta.18349	TSA: Triticum aestivum Unigene41777 mRNA sequence
Ta.1835.1.S1_at			2.3831					Traes_6DL_FA6A7A170.1	BRADI3G50600.2		BE445941	Ta.1835.1	WHE1143_B12_D23ZS	unknown	Ta.1835	TSA: Triticum aestivum Unigene137625 mRNA sequence
Ta.1839.1.S1_at			0.3979								CA603626	Ta.1839.1	wr1_pk0030_a4	(auto_contig_anno e-value=0; target_length=474) expressed protein [Oryza sativa (japonica cultivar-group)]	Ta.1839	Fasciclin-like protein FLA26
Ta.1839.1.S1_x_at			0.3954					Traes_5BL_986E607A5.1			CA603626	Ta.1839.1	wr1_pk0030_a4	(auto_contig_anno e-value=0; target_length=474) expressed protein [Oryza sativa (japonica cultivar-group)]	Ta.1839	Fasciclin-like protein FLA26
Ta.1842.1.S1_a_at							0.4598	Traes_1AL_00E379EFF.2	BRADI2G17680.4	LOC_Os05g47540	CK166076	Ta.1842.1	FGAS050129	Phosphoethanolamine N-methyltransferase	Ta.28740	Phosphoethanolamine methyltransferase
Ta.18462.1.S1_at			0.4556					Traes_4AS_5ED019F20.1			CA637272	Ta.18462.1
Ta.18480.2.S1_at			0.3601								CA631011	Ta.18480.2	wle1n_pk0040_f11	(auto_contig_anno no blast match)	Ta.18480	TSA: Triticum aestivum Unigene157115 mRNA sequence
Ta.18480.2.S1_x_at			0.423					Traes_4AS_1938645BA.1			CA631011	Ta.18480.2	wle1n_pk0040_f11	(auto_contig_anno no blast match)	Ta.18480	TSA: Triticum aestivum Unigene157115 mRNA sequence
Ta.18487.1.S1_x_at				0.4906			0.421				CA601073	Ta.18487.1	wl1_pk0007_a11	(auto_contig_anno e-value=6E-30; target_length=202) COLD-REGULATED PROTEIN 2	Ta.2148	Cold-responsive protein
Ta.18495.1.S1_at				2.6028							CA637864	Ta.18495.1	wre1n_pk0003_h6	unknown	Ta.51368	TSA: Triticum aestivum Ta_Contig65352.ansp mRNA sequence
Ta.18495.1.S1_s_at				2.2408							CA637864	Ta.18495.1	wre1n_pk0003_h6	unknown	Ta.51368	TSA: Triticum aestivum Ta_Contig65352.ansp mRNA sequence
Ta.18497.1.S1_at							4.5836	Traes_7DL_DB6471BF0.1	BRADI1G38290.1		CA638066	Ta.18497.1	wre1n_pk0004_d12	Peroxidase	Ta.20767	TSA: Triticum aestivum Ta_Contig206732.ansp mRNA sequence
Ta.18537.1.S1_at			0.2348					Traes_1DL_CBDC7F858.2	BRADI2G24010.1	LOC_Os05g36960	CA638492	Ta.18537.1	wre1n_pk0011_g4	LSTK-1-like kinase [Oryza sativa (japonica cultivar-group)] ]	Ta.18537	TSA: Triticum aestivum Unigene26524 mRNA sequence
Ta.1857.1.A1_at			0.4283					Traes_3AL_FAC642E2B.1	BRADI2G42440.3	LOC_Os01g41010	BJ307763	Ta.1857.1	BJ307763	(auto_contig_anno e-value=8E-65; target_length=576) Oryza sativa (indica cultivar-group) cDNA clone:OSIGCEA052N18, full insert sequence	Ta.38370	TSA: Triticum aestivum Unigene62178 mRNA sequence
Ta.18581.1.S1_at			2.5603					Traes_1BL_611DF0433.1			CA639133	Ta.18581.1	wre1n_pk0023_c2	papain-like cysteine peptidase XBCP3 [Arabidopsis thaliana] (contig annotation)	Ta.12219	TSA: Triticum aestivum Unigene147173 mRNA sequence
Ta.18596.1.S1_at			4.3925								CA639374	Ta.18596.1
Ta.18606.1.S1_at			2.1603					Traes_6DS_75C2FBF08.1	BRADI3G06577.1	LOC_Os02g09720	CD452419	Ta.18606.1	WHE1103_B12_D23ZT	multidrug resistance p-glycoprotein [Oryza sativa (japonica cultivar-group)]	Ta.91062	Transcribed locus, moderately similar to XP_003618401.1 ABC transporter B family member [Medicago truncatula]
Ta.18619.1.S1_s_at			4.6173				3.7636	Traes_2AS_F03516AF01.1			CA639718	Ta.18619.1	wre1n_pk0025_h10	subtilisin-chymotrypsin inhibitor 2 [Oryza sativa (japonica cultivar-group)]	Ta.74331	TSA: Triticum aestivum cultivar Kukri KukriC2074_6 mRNA sequence
Ta.18630.1.A1_at							2.217			LOC_Os03g55800	CK211309	Ta.18630.1	FGAS023146	Hydroperoxide dehydratase / allene oxide synthase	Ta.32668	TSA: Triticum aestivum Unigene51766 mRNA sequence
Ta.18630.1.A1_x_at							2.3688	Traes_5BL_10BFBACCA.2	BRADI1G07480.1	LOC_Os03g55800	CK211309	Ta.18630.1	FGAS023146	Hydroperoxide dehydratase / allene oxide synthase	Ta.32668	TSA: Triticum aestivum Unigene51766 mRNA sequence
Ta.18638.1.S1_at			2.759					Traes_2DL_61C443C56.1	BRADI5G10640.1		BQ170645	Ta.18638.1	WHE1793_F02_L03ZT	NAC domain protein NAC2 [Oryza sativa (japonica cultivar-group)] (contig annotation)	Ta.18638	TSA: Triticum aestivum Unigene68572 mRNA sequence
Ta.18641.1.S1_at			0.1925	0.4244			2.5585				CA639943	Ta.18641.1	wre1n_pk0028_h4	(auto_contig_anno e-value=4E-14; target_length=75) hypothetical protein [Oryza sativa (japonica cultivar-group)]	Ta.18641	TSA: Triticum aestivum Unigene125738 mRNA sequence
Ta.18642.1.A1_at			2.4902								CA639951	Ta.18642.1	wre1n_pk0029_c12	arm repeat containing protein [Oryza sativa (japonica cultivar-group)] (contig annotation)	Ta.18642	TSA: Triticum aestivum Unigene141698 mRNA sequence
Ta.18647.1.S1_s_at			2.3498					Traes_1DL_41E7D2C4E.1	BRADI2G17540.1	LOC_Os05g47700	BJ279325	Ta.18647.1	BJ279325	(auto_contig_anno e-value=7E-19; target_length=96) Non-specific lipid-transfer protein 2 precursor (nsLTP2) (7 kDa lipid transfer protein)	Ta.49519	TSA: Triticum aestivum Unigene161904 mRNA sequence
Ta.18647.3.S1_at			2.0259					Traes_1DL_41E7D2C4E.1	BRADI2G17540.1	LOC_Os05g47700	BF292983	Ta.18647.3	WHE2163_F01_K01ZS	(auto_contig_anno e-value=2E-18; target_length=99) PROBABLE NONSPECIFIC LIPID-TRANSFER PROTEIN AKCS9 PRECURSOR (LTP)
Ta.18648.1.S1_at			2.2981	2.5327				Traes_4DL_92CE4A8D1.1			CA640027	Ta.18648.1	wre1n_pk0029_h6	In2.1 protein [Triticum aestivum]	Ta.55583	Cla30 protein
Ta.18675.2.S1_at			0.1561					Traes_1AL_25726E5E7.1			CA640500	Ta.18675.2	wre1n_pk0037_g1	(auto_contig_anno e-value=6E-15; target_length=302) MYB-RELATED PROTEIN HV33	Ta.47047	Myb-related protein
Ta.1869.1.S1_at			6.8219	5.2716				Traes_3AL_FA14B19A6.1			CD453046	Ta.1869.1	WHE1455_E11_I21ZT	glutathione-S-transferase [Triticum aestivum] (contig annotation)	Ta.1869	TSA: Triticum aestivum Unigene124065 mRNA sequence
Ta.18694.1.S1_at				2.0176	2.2824						CA640720	Ta.18694.1	wre1n_pk0032_c11	unknown	Ta.18694	Transcribed locus
Ta.18709.1.S1_at							0.4844	Traes_1BL_30A8D14FE.1	BRADI2G27260.1	LOC_Os05g30980	CA641061	Ta.18709.1	wre1n_pk0042_d10	(auto_contig_anno e-value=9E-52; target_length=486) CUG triplet repeat RNA-binding protein 1 (CUG-BP1) (RNA-binding protein BRUNOL-2) (Deadenylation factor CUG-BP) (50 kDa Nuclear	Ta.37279	TSA: Triticum aestivum Unigene96246 mRNA sequence
Ta.18748.2.S1_at	0.4703							Traes_2DL_1AC533055.1	BRADI5G20012.1	LOC_Os04g50204	BJ303165	Ta.18748.2	BJ303165	(auto_contig_anno e-value=2E-12; target_length=1979) MYOSIN HEAVY CHAIN, GIZZARD SMOOTH MUSCLE	Ta.70517	TSA: Triticum aestivum Unigene147824 mRNA sequence
Ta.1875.1.S1_at					2.1027		2.5639	Traes_5DL_5FCF0AFAC.1			BE446394	Ta.1875.1	WHE1457_H06_P11ZS	cytochrome P450 CYP81B [Lolium rigidum] (contig annotation)	Ta.56402	TSA: Triticum aestivum Unigene154944 mRNA sequence
Ta.1875.2.S1_at							2.3045			LOC_Os03g55240	CA699330	Ta.1875.2	wlk8_pk0018_b8	chimera	Ta.56402	TSA: Triticum aestivum Unigene154944 mRNA sequence
Ta.1875.2.S1_x_at							2.3955	Traes_5BL_83B00CBFC.1		LOC_Os03g55240	CA699330	Ta.1875.2	wlk8_pk0018_b8	chimera	Ta.56402	TSA: Triticum aestivum Unigene154944 mRNA sequence
Ta.18755.1.S1_at	2.0545										CA641730	Ta.18755.1	wre1n_pk0048_c2	unknown	Ta.18755	Transcribed locus
Ta.18762.1.S1_at			2.3913								CA642171	Ta.18762.1	wre1n_pk0053_f7	(auto_contig_anno no blast match)	Ta.18762	TSA: Triticum aestivum Unigene149931 mRNA sequence
Ta.18774.1.S1_at	0.4864							Traes_1AL_7B0AEEF9C.1			CA642020	Ta.18774.1	wre1n_pk0051_h10	unknown	Ta.18774	TSA: Triticum aestivum Unigene55444 mRNA sequence
Ta.18832.1.S1_at			2.1817					Traes_2BS_71E37741F.1	BRADI1G22310.1		BQ578752	Ta.18832.1	WHE0309_D03_G05ZS	(auto_contig_anno e-value=1E-70; target_length=637) Hordeum vulgare subsp. vulgare cDNA clone: FLbaf50c24, mRNA sequence	Ta.46000	Transcribed locus, moderately similar to XP_003562749.1 PREDICTED: uncharacterized protein LOC100843744 [Brachypodium distachyon]
Ta.18835.1.S1_at	2.3271							Traes_6DL_664A2AB5C.1			CA642749	Ta.18835.1	wre1n_pk0059_h1	unknown	Ta.18835	TSA: Triticum aestivum Ta_Contig174934.ansp mRNA sequence
Ta.18848.1.S1_at			3.1033					Traes_1DS_6F2879364.1	BRADI1G55007.1	LOC_Os07g08970	CA643030	Ta.18848.1	wre1n_pk0063_b2	ATPase-like protein [Oryza sativa (japonica cultivar-group)]	Ta.39942	TSA: Triticum aestivum Unigene156974 mRNA sequence
Ta.18888.1.S1_at	0.4622			0.189			0.2887	Traes_2BL_038AD2792.1			CA643510	Ta.18888.1	wre1n_pk0073_f12	MutT-like protein [Oryza sativa (japonica cultivar-group)] (contig annotation)	Ta.18888	TSA: Triticum aestivum Unigene126968 mRNA sequence
Ta.18892.1.S1_s_at			0.3275					Traes_2BL_E9FB5127B.1			CA643570	Ta.18892.1	wre1n_pk0066_c2	(auto_contig_anno no blast match)	Ta.18892	TSA: Triticum aestivum Unigene147233 mRNA sequence
Ta.18896.1.S1_at		0.4564	0.3925					Traes_4AS_5177FC080.1			CA643664	Ta.18896.1	wre1n_pk0079_e6	unknown	Ta.18896	Transcribed locus
Ta.18919.1.A1_s_at							0.4542	Traes_7BL_001C85C84.1	BRADI1G33080.1		CA644176	Ta.18919.1	wre1n_pk0068_b4	(auto_contig_anno e-value=3E-28; target_length=431) Os06g0683900 [Oryza sativa (japonica cultivar-group)] gi|52076654|dbj|BAD45554.1| unknown protein [Oryza sativa Japonica Group] gi|113596433|dbj|BAF20307.1| Os06g0683900 [Oryza sativa (japonica cultivar-	Ta.18919	TSA: Triticum aestivum Unigene89705 mRNA sequence
Ta.1897.1.S1_at			3.1691							LOC_Os05g02390	CD453080	Ta.1897.1	WHE1458_C01_F02ZT	C2H2 type zinc finger transcription factor ZFP16 [Oryza sativa (japonica cultivar-group)]	Ta.1897	TSA: Triticum aestivum cultivar Kukri KukriC18874_1 mRNA sequence
Ta.1897.1.S1_x_at			2.6077					Traes_1AS_8F01029FE.1		LOC_Os05g02390	CD453080	Ta.1897.1	WHE1458_C01_F02ZT	C2H2 type zinc finger transcription factor ZFP16 [Oryza sativa (japonica cultivar-group)]	Ta.1897	TSA: Triticum aestivum cultivar Kukri KukriC18874_1 mRNA sequence
Ta.18981.1.S1_at			0.1461								CA645095	Ta.18981.1	wre1n_pk0087_c2	(auto_contig_anno e-value=4E-13; target_length=577) putative laccase [Oryza sativa (japonica cultivar-group)] gi|19571025|dbj|BAB86452.1| putative laccase [Oryza sativa (japonica cultivar-group)]	Ta.18981	Transcribed locus
Ta.19005.1.S1_at				0.3388							CA645707	Ta.19005.1	wre1n_pk0096_b6	unknown	Ta.19005	TSA: Triticum aestivum Ta_Contig79552.ansp mRNA sequence
Ta.19013.1.S1_at		0.4422						Traes_1DL_BDE3B9264.1			CA645879	Ta.19013.1	wre1n_pk0101_c5	epoxide hydrolase [Oryza sativa (japonica cultivar-group)]	Ta.39756	TSA: Triticum aestivum Unigene25803 mRNA sequence
Ta.19014.1.S1_s_at			2.2195				3.9085				CA645920	Ta.19014.1	wre1n_pk0100_b6	unknown	Ta.5150	TSA: Triticum aestivum Unigene141025 mRNA sequence
Ta.19031.1.S1_at			0.4879								CA646202	Ta.19031.1	wre1n_pk0102_c2	unknown	Ta.35896	TSA: Triticum aestivum Unigene147961 mRNA sequence
Ta.19039.1.S1_at			0.2644					Traes_7DS_A143DCF75.1			CA646260	Ta.19039.1	wre1n_pk0102_g8	(auto_contig_anno e-value=3E-24; target_length=180426) Oryza sativa (japonica cultivar-group) chromosome 5 clone OSJNBa0053E01, complete sequence	Ta.19039	TSA: Triticum aestivum Unigene61834 mRNA sequence
Ta.1907.1.A1_at					3.6872			Traes_3AL_89B05B77D.1	BRADI2G61607.1	LOC_Os01g72910	BE446756	Ta.1907.1	WHE1140_G02_N04ZS	unknown	Ta.71548	TSA: Triticum aestivum cultivar Bobwhite isotig19028.flagleaf mRNA sequence
Ta.19092.2.S1_at			2.0576					Traes_1BL_2DE1B0930.1	BRADI2G20550.1	LOC_Os05g42350	CA683031	Ta.19092.2	wlm96_pk0012_h1	Sulfite reductase (ferredoxin) (contig annotation)	Ta.19092	TSA: Triticum aestivum Unigene147690 mRNA sequence
Ta.19142.1.S1_at							2.5793	Traes_2DS_D554E8024.1			CA647830	Ta.19142.1	wre1n_pk0125_c9	(auto_contig_anno e-value=2E-23; target_length=613) Oryza sativa (indica cultivar-group) cDNA clone:OSIGCPI032L24, full insert sequence	Ta.71149	TSA: Triticum aestivum Unigene10905 mRNA sequence
Ta.19158.2.S1_at			2.4033					Traes_6DL_8D7BB38AF.1			CA648077	Ta.19158.2	wre1n_pk0125_b2	unknown	Ta.49504	TSA: Triticum aestivum Unigene27800 mRNA sequence
Ta.192.1.S1_at			2.9947				0.4265	Traes_1AL_504484416.1	BRADI3G29720.1	LOC_Os10g34920	U32431.1	Ta.192.1
Ta.19211.1.A1_x_at			0.4978					Traes_7BS_DB9D64BC5.1			BJ233137	Ta.19211.1	BJ233137	unknown	Ta.71066	TSA: Triticum aestivum Unigene92587 mRNA sequence
Ta.19224.1.S1_at			0.3565					Traes_2BS_1A5619238.1			CA648993	Ta.19224.1	wre1n_pk0136_b2	(auto_contig_anno no blast match)	Ta.19224	Transcribed locus
Ta.1926.1.S1_x_at			2.1997					Traes_4BS_773A9E7B9.1			AJ615578	Ta.1926.1	AJ615578	unknown
Ta.19273.1.S1_at			3.4749					TRAES3BF061600140CFD_t1			CA609165	Ta.19273.1
Ta.1928.1.S1_a_at			2.4514	0.409							BE470913	Ta.1928.1	WHE0280_B06_C12ZS	unknown	Ta.1928	TSA: Triticum aestivum Unigene76393 mRNA sequence
Ta.1928.1.S1_at			2.1848	0.3889				Traes_5BL_A6B94E89A2.1			BE470913	Ta.1928.1	WHE0280_B06_C12ZS	unknown	Ta.1928	TSA: Triticum aestivum Unigene76393 mRNA sequence
Ta.19286.1.S1_at			0.3376				0.3254	Traes_6AL_D0315EFD0.1			CA649637	Ta.19286.1	wre1n_pk0149_a8	(auto_contig_anno e-value=7E-41; target_length=173) Pathogenesis-related protein PR-1 precursor	Ta.19286	Transcribed locus
Ta.19295.1.S1_at			2.6259	3.2726	4.0302			Traes_1DL_0DF53C55A.1			CA649795	Ta.19295.1	wre1n_pk0147_c8	cytochrome P450 CYP72 [Triticum aestivum] (contig annotation)	Ta.19609	TSA: Triticum aestivum Ta_Contig214092.ansp mRNA sequence
Ta.1930.2.S1_a_at			2.2745								BE470774	Ta.1930.2	WHE0281_B02_D04ZS	unknown	Ta.1930	TSA: Triticum aestivum Ta_Contig202395.ansp mRNA sequence
Ta.19303.1.S1_at			2.451					Traes_2DS_5B4AC5553.1	BRADI1G20592.1		BQ579574	Ta.19303.1	WHE2972_A07_A14ZS	unknown	Ta.16815	TSA: Triticum aestivum Unigene122139 mRNA sequence
Ta.19368.1.S1_at					2.2627			Traes_7DL_74A27712F1.3			CA650870	Ta.19368.1
Ta.1938.1.S1_at			2.0008					Traes_5BL_D2E15A722.1	BRADI1G02810.1	LOC_Os03g61710	CK152440	Ta.1938.1	FGAS035509	(auto_contig_anno e-value=0; target_length=496) Galactokinase (Galactose kinase)	Ta.71565	TSA: Triticum aestivum Ta_Contig129852.ansp mRNA sequence
Ta.19422.1.S1_at				0.3352							CK199529	Ta.19422.1	FGAS008030	thaumatin-like protein TLP3 [Hordeum vulgare]	Ta.1402	Xylanase inhibitor TL-XI precursor
Ta.19434.1.S1_a_at							2.4433	Traes_7BL_6A380DB11.1			BQ753013	Ta.19434.1	WHE4121_H07_O13ZS	unknown	Ta.19434	TSA: Triticum aestivum Unigene17729 mRNA sequence
Ta.19469.1.A1_a_at			0.4748								CA628396	Ta.19469.1	wle1n_pk0004_d1	(auto_contig_anno e-value=5E-12; target_length=145) Hordeum vulgare subsp. vulgare transposon MITE Arran, clone SQ004T7B12	Ta.30147	TSA: Triticum aestivum Unigene148277 mRNA sequence
Ta.19469.1.A1_x_at			0.4835								CA628396	Ta.19469.1	wle1n_pk0004_d1	(auto_contig_anno e-value=5E-12; target_length=145) Hordeum vulgare subsp. vulgare transposon MITE Arran, clone SQ004T7B12	Ta.30147	TSA: Triticum aestivum Unigene148277 mRNA sequence
Ta.19476.1.S1_at			0.4828				3.8733	Traes_7AL_E58674B35.1			CA652374	Ta.19476.1	wre1n_pk158_g7	(auto_contig_anno e-value=6E-40; target_length=530) Glutathione synthetase, chloroplast precursor (Glutathione synthase) (GSH synthetase) (GSH-S)	Ta.41136	TSA: Triticum aestivum Unigene82154 mRNA sequence
Ta.19477.1.S1_at			4.2787					Traes_2BS_40968B152.1		LOC_Os06g35550	CK199531	Ta.19477.1	FGAS008032	CPRD2 [Oryza sativa (japonica cultivar-group)]	Ta.19477	TSA: Triticum aestivum Unigene114308 mRNA sequence
Ta.19512.1.S1_at			3.4887				2.5432	Traes_1AL_89D46AA8D.1			CA645288	Ta.19512.1	wre1n_pk0090_g4	(auto_contig_anno e-value=8E-29; target_length=227) Os10g0576600 [Oryza sativa (japonica cultivar-group)] gi|18266654|gb|AAL67600.1|AC018929_22 unknown protein [Oryza sativa] gi|31433670|gb|AAP55154.1| expressed protein [Oryza sativa (japonica cultivar-gr	Ta.77777	TSA: Triticum aestivum Ta_Contig97771.ansp mRNA sequence
Ta.19525.1.S1_at			0.2896				0.4628				CA653006	Ta.19525.1	wre1n_pk172_d12	(auto_contig_anno e-value=1E-13; target_length=212) putative harpin inducing protein [Oryza sativa (japonica cultivar-group)]	Ta.19525	Transcribed locus
Ta.19529.1.S1_a_at			2.7874					Traes_3B_3B211BADC.1	BRADI2G54990.1	LOC_Os01g63010	CA653083	Ta.19529.1	wre1n_pk170_e4	(auto_contig_anno e-value=2E-24; target_length=68) Os01g0849500 [Oryza sativa (japonica cultivar-group)] gi|113534340|dbj|BAF06723.1| Os01g0849500 [Oryza sativa (japonica cultivar-group)] gi|125572638|gb|EAZ14153.1| hypothetical protein OsJ_003978 [Oryza	Ta.46073	TSA: Triticum aestivum Unigene117631 mRNA sequence
Ta.1953.1.S1_x_at			0.4712				0.4366	Traes_4BL_45EEA5E2E.2	BRADI1G72110.1	LOC_Os03g08790	CA616705	Ta.1953.1	wl1n_pk0005_a6	A maize sequence?	Ta.1953	TSA: Triticum aestivum Unigene127934 mRNA sequence
Ta.1953.2.S1_x_at			0.4507				0.4997	Traes_4BL_45EEA5E2E.2	BRADI1G72110.1	LOC_Os03g08790	CD490428	Ta.1953.2	WHE2903_B07_D13ZT	(auto_contig_anno e-value=4E-20; target_length=437) Aspartic proteinase nepenthesin-1 precursor (Nepenthesin-I)	Ta.1953	TSA: Triticum aestivum Unigene127934 mRNA sequence
Ta.1953.3.S1_a_at			0.499							LOC_Os03g08790	CK211170	Ta.1953.3	FGAS023007	Radc1 [Oryza sativa (japonica cultivar-group)]	Ta.1953	TSA: Triticum aestivum Unigene127934 mRNA sequence
Ta.1953.3.S1_at							0.4505	Traes_4BL_45EEA5E2E.2	BRADI1G72110.1	LOC_Os03g08790	CK211170	Ta.1953.3	FGAS023007	Radc1 [Oryza sativa (japonica cultivar-group)]	Ta.1953	TSA: Triticum aestivum Unigene127934 mRNA sequence
Ta.1954.1.A1_at			4.946						BRADI2G35610.1	LOC_Os05g05930	BE471198	Ta.1954.1	WHE0285_E09_J17ZS	unknown	Ta.1954	Transcribed locus
Ta.19562.1.S1_at			2.8661				2.419	Traes_4DS_D70F0E360.1			CA653374	Ta.19562.1	wre1n_pk173_d8	similar to sugar-starvation induced protein [Oryza sativa (japonica cultivar-group)] ; HAD-superfamily hydrolase, subfamily IA, variant 3, putative [Oryza sativa (japonica cultivar-group)] (contig annotation)	Ta.1957	TSA: Triticum aestivum Unigene138221 mRNA sequence
Ta.19591.2.A1_a_at							2.3837	Traes_5DS_68BC2269E.1	BRADI2G31690.1	LOC_Os05g15510	CA651113	Ta.19591.2	wre1n_pk175_c1	Glucan 1,3-beta-glucosidase precursor [Oryza sativa (japonica cultivar-group)]	Ta.15206	TSA: Triticum aestivum Unigene27225 mRNA sequence
Ta.19600.1.S1_at			3.3065					TRAES3BF168400240CFD_t1			CA653905	Ta.19600.1	wre1n_pk192_d4	unknown	Ta.96410	TSA: Triticum aestivum cultivar Kukri KukriC16164_2 mRNA sequence
Ta.19609.1.S1_at			2.6288		2.9136			Traes_1AL_E1F3614B3.1	BRADI2G44150.1	LOC_Os01g43774	AJ615628	Ta.19609.1	AJ615628	cytochrome P450 CYP72 [Triticum aestivum] (contig annotation)
Ta.19628.1.S1_at			3.158				11.749				CA654383	Ta.19628.1	wre1n_pk164_h3	unknown	Ta.19628	TSA: Triticum aestivum Ta_Contig67928.ansp mRNA sequence
Ta.1966.2.S1_x_at			2.0824								CA647547	Ta.1966.2	wre1n_pk0113_h6	unknown	Ta.1966	TSA: Triticum aestivum Unigene37872 mRNA sequence
Ta.1967.1.S1_x_at	0.4543		0.3123		2.0058		8.6336	Traes_5BS_060785740.1		LOC_Os12g37260	CK152466	Ta.1967.1	FGAS035537	Lipoxygenase	Ta.64879	TSA: Triticum aestivum Unigene110917 mRNA sequence
Ta.1967.2.A1_x_at							7.5384	Traes_5DS_E8892706A.1		LOC_Os12g37260	AJ614579	Ta.1967.2	AJ614579	Lipoxygenase
Ta.19705.1.S1_at			0.349					Traes_4AL_6A4A1D3B0.1	BRADI1G13200.1	LOC_Os03g45710	CA656909	Ta.19705.1	wlm0_pk0033_e4	(auto_contig_anno e-value=5E-13; target_length=99) Ferredoxin	Ta.19705	Transcribed locus
Ta.1973.1.S1_at			6.054								BG907162	Ta.1973.1	TaLr1_157F05_F	unknown	Ta.21508	TSA: Triticum aestivum Unigene67313 mRNA sequence
Ta.19896.1.A1_at			3.2848					Traes_5DL_B63272D9E1.3			CA661771	Ta.19896.1	wlmk1_pk0008_f5	unknown	Ta.92736	TSA: Triticum aestivum Unigene97233 mRNA sequence
Ta.19941.1.S1_at			2.6195						BRADI3G17715.1		CA662584	Ta.19941.1	wlmk1_pk0020_b4	unknown	Ta.94321	TSA: Triticum aestivum Unigene104974 mRNA sequence
Ta.19976.1.S1_at			2.0666							LOC_Os10g31780	CA686163	Ta.19976.1	wlm96_pk032_j13	short-chain alcohol dehydrogenase [Oryza sativa (japonica cultivar-group)]	Ta.19976	TSA: Triticum aestivum Unigene102968 mRNA sequence
Ta.19976.1.S1_s_at			4.7623							LOC_Os10g31780	CA686163	Ta.19976.1	wlm96_pk032_j13	short-chain alcohol dehydrogenase [Oryza sativa (japonica cultivar-group)]	Ta.19976	TSA: Triticum aestivum Unigene102968 mRNA sequence
Ta.20001.1.A1_at	0.4223	0.4383	0.1743	0.4549			0.3619				AJ615042	Ta.20001.1	AJ615042	unknown
Ta.20089.1.S1_at							2.1523	Traes_5DL_CD95EFB8F.2			CA666803	Ta.20089.1	wlsu1_pk0006_d5	(auto_contig_anno e-value=4E-45; target_length=1604) Triticum aestivum clone wlm4.pk0002.c12:fis, full insert mRNA sequence	Ta.20089	Transcribed locus
Ta.20101.1.S1_at							2.0664				CA667105	Ta.20101.1
Ta.20102.2.S1_at							2.1583	Traes_2BL_2B48F410A.1	BRADI5G22300.1	LOC_Os04g53300	AY596269.1	Ta.20102.2
Ta.20117.1.S1_at			0.4243								CA669153	Ta.20117.1	wlsu1_pk021_a16	unknown	Ta.33189	TSA: Triticum aestivum Unigene132561 mRNA sequence
Ta.20117.1.S1_x_at			0.4452					Traes_4DL_7BB4E451B1.5			CA669153	Ta.20117.1	wlsu1_pk021_a16	unknown	Ta.33189	TSA: Triticum aestivum Unigene132561 mRNA sequence
Ta.20127.1.S1_at			0.4656								CA668908	Ta.20127.1	wlsu1_pk020_n23	elicitor-inducible cytochrome P450 [Oryza sativa (japonica cultivar-group)] (contig annotation)	Ta.20127	TSA: Triticum aestivum Unigene154351 mRNA sequence
Ta.20149.1.S1_at	0.4344	0.3714	0.3843	0.417	0.4691		0.462				CA670966	Ta.20149.1	wlsu2_pk0002_d5	cadmium tolerance factor [Triticum aestivum] (contig annotation)	Ta.20149	TSA: Triticum aestivum Ta_Contig212643.ansp mRNA sequence
Ta.20175.1.A1_at			4.9474					Traes_6BS_DA8DF3904.1			CA671801	Ta.20175.1	wlsu2_pk0008_a10	senescence-associated protein-like [Oryza sativa (japonica cultivar-group)] (contig annotation)	Ta.31312	TSA: Triticum aestivum cultivar Kukri KukriC2_324 mRNA sequence
Ta.20175.2.S1_at			2.3088					Traes_6BS_DA8DF3904.1			CA677975	Ta.20175.2	wlm12_pk0020_f11	(auto_contig_anno e-value=2E-16; target_length=120) Thiosulfate sulfurtransferase (Rhodanese) (Senescence-associated protein) (Sulfurtransferase protein 16) (AtStr16)	Ta.31312	TSA: Triticum aestivum cultivar Kukri KukriC2_324 mRNA sequence
Ta.2018.2.S1_a_at	0.4684							Traes_7DL_3E33C1525.1			CK207142	Ta.2018.2	FGAS018759	(auto_contig_anno e-value=5E-16; target_length=372) Os06g0606800 [Oryza sativa (japonica cultivar-group)] gi|51091378|dbj|BAD36111.1| putative BRI1-KD interacting protein 118 [Oryza sativa Japonica Group]	Ta.56098	TSA: Triticum aestivum Unigene8347 mRNA sequence
Ta.20197.1.S1_at							0.4187	Traes_7AS_EFEF727AC.2			CA674805	Ta.20197.1	wlsu2_pk025_m19	receptor protein kinase-like [Oryza sativa (japonica cultivar-group)] (contig annotation)	Ta.20197	TSA: Triticum aestivum Unigene14994 mRNA sequence
Ta.20218.1.A1_x_at					2.2871			Traes_3AS_3CECFD2DA.1	BRADI3G08820.2	LOC_Os02g13660	CA676243	Ta.20218.1	wrsu1_pk0002_f7	(auto_contig_anno e-value=1E-119; target_length=936) Triticum aestivum clone wrsu1.pk0006.a3:fis, full insert mRNA sequence	Ta.20218	Transcribed locus
Ta.20221.1.S1_at							0.3264	Traes_2BS_FB140D3A3.1			CA637685	Ta.20221.1	wre1n_pk0001_h10	similar to alpha-expansin EXPA1 [Triticum aestivum]	Ta.20221	Alpha-expansin EXPA1
Ta.20250.1.S1_at	4.09		8.5872					Traes_5DS_7FD4F7284.1			CA676841	Ta.20250.1	wlm12_pk0007_a4	(auto_contig_anno no blast match)	Ta.60367	TSA: Triticum aestivum Unigene24332 mRNA sequence
Ta.20297.1.S1_at				2.2479							CA677628	Ta.20297.1	wlm12_pk0017_b8	unknown
Ta.203.1.S1_at				2.0915				Traes_6DL_3BCB83718.2	BRADI3G58590.1	LOC_Os02g52150	AF104107.1	Ta.203.1
Ta.20361.1.A1_at			0.3304	0.4927				Traes_4AS_37DF23EFD.1	BRADI1G64620.1	LOC_Os03g19260	BJ282460	Ta.20361.1	BJ282460	unknown	Ta.20361	TSA: Triticum aestivum Unigene133350 mRNA sequence
Ta.20385.1.S1_at			6.0931				2.25				CA680634	Ta.20385.1	wlm24_pk0007_b9	(auto_contig_anno no blast match)	Ta.20385	TSA: Triticum aestivum cultivar Kukri KukriC23817_1 mRNA sequence
Ta.20385.1.S1_x_at			5.1244					Traes_1AL_1B67D1299.1	BRADI2G22880.1		CA680634	Ta.20385.1	wlm24_pk0007_b9	(auto_contig_anno no blast match)	Ta.20385	TSA: Triticum aestivum cultivar Kukri KukriC23817_1 mRNA sequence
Ta.20402.1.S1_at			0.4919						BRADI1G37620.1	LOC_Os06g37080	BT009516.1	Ta.20402.1
Ta.20413.1.S1_s_at			0.4639					Traes_4AS_04E4A0063.1			CA651097	Ta.20413.1	wre1n_pk186_h3	unknown	Ta.58954	Transcribed locus, weakly similar to NP_001145765.1 uncharacterized protein LOC100279272 [Zea mays]
Ta.20421.1.S1_at			2.6567					Traes_1DS_EFB39AEDC.2	BRADI2G31690.1	LOC_Os05g15510	CD864906	Ta.20421.1	AZO2_001O09F000630	Glucan 1,3-beta-glucosidase	Ta.20421	TSA: Triticum aestivum Ta_Contig189523.ansp mRNA sequence
Ta.20434.1.S1_at			8.1177				2.4531	Traes_3B_B28A8F1C01.1	BRADI2G60197.1	LOC_Os01g71090	CD910722	Ta.20434.1	G550_001P24F010301	xylanase inhibitor TAXI-IV [Triticum aestivum]	Ta.63449	Xylanase inhibitor TAXI-IV
Ta.20434.2.S1_x_at			3.0091					TRAES3BF012400030CFD_t1			BE430407	Ta.20434.2	SUN002_E06R991208	xylanase inhibitor TAXI-I [Triticum aestivum]	Ta.20434	Xylanase inhibitor TAXI-I
Ta.20455.1.S1_a_at							0.357	Traes_5DL_89190A61A.1	BRADI4G16280.2	LOC_Os11g35400	CD373804	Ta.20455.1	WHE2604_C07_F14ZT	cyl-CoA synthetase [Oryza sativa Japonica Group]	Ta.55550	TSA: Triticum aestivum Unigene50338 mRNA sequence
Ta.20458.1.A1_at			0.3534				0.4632				CA741413	Ta.20458.1	wia1c_pk002_j23	cytochrome P450 [Oryza sativa (japonica cultivar-group)] (contig annotation)	Ta.34177	TSA: Triticum aestivum Unigene162098 mRNA sequence
Ta.20465.2.S1_x_at	0.4742							Traes_5DL_C1EBB8876.1			CA713681	Ta.20465.2	wdk3c_pk020_o21	(auto_contig_anno e-value=1E-19; target_length=425) Metacaspase-1	Ta.20465	TSA: Triticum aestivum Unigene155953 mRNA sequence
Ta.20509.1.S1_x_at			2.1713	2.5759				Traes_4AL_D4B405CDE.1			CA610199	Ta.20509.1	wr1_pk0115_f10	unknown	Ta.92285	TSA: Triticum aestivum Ta_Contig206179.ansp mRNA sequence
Ta.20540.3.S1_at							0.4546			LOC_Os03g59300	BJ318550	Ta.20540.3	BJ318550	unknown	Ta.20540	TSA: Triticum aestivum Unigene35645 mRNA sequence
Ta.20540.3.S1_x_at							0.4801	Traes_5BL_7873A9BC0.2	BRADI1G04670.1	LOC_Os03g59300	BJ318550	Ta.20540.3	BJ318550	unknown	Ta.20540	TSA: Triticum aestivum Unigene35645 mRNA sequence
Ta.20582.1.S1_a_at			5.4952							LOC_Os03g16940	BJ296527	Ta.20582.1	BJ296527	receptor serine/threonine kinase [Arabidopsis thaliana]	Ta.54402	TSA: Triticum aestivum Unigene30890 mRNA sequence
Ta.20582.1.S1_x_at			4.5408					Traes_4AS_DD48F481C.1	BRADI1G66460.1	LOC_Os03g16940	BJ296527	Ta.20582.1	BJ296527	receptor serine/threonine kinase [Arabidopsis thaliana]	Ta.54402	TSA: Triticum aestivum Unigene30890 mRNA sequence
Ta.20582.2.S1_x_at			3.5861					Traes_4DL_D7E96ABA9.1	BRADI1G66460.1	LOC_Os03g16940	CD915945	Ta.20582.2	G550_128J16F010717	receptor serine/threonine kinase [Arabidopsis thaliana]	Ta.54402	TSA: Triticum aestivum Unigene30890 mRNA sequence
Ta.20658.1.S1_a_at			0.3661								BQ236450	Ta.20658.1	TaE05031F01F	unknown	Ta.71444	TSA: Triticum aestivum Unigene37222 mRNA sequence
Ta.20658.1.S1_x_at			0.497					Traes_7DL_446C318E9.1			BQ236450	Ta.20658.1
Ta.20658.2.S1_x_at			0.4245					Traes_7DL_446C318E9.1	BRADI1G38780.2	LOC_Os06g34120	BJ285838	Ta.20658.2	BJ285838	lipase [Oryza sativa Japonica Group]	Ta.31276	TSA: Triticum aestivum Unigene34985 mRNA sequence
Ta.20658.3.S1_x_at			0.4038					Traes_7DL_446C318E9.1	BRADI1G38780.2	LOC_Os06g34120	BJ294354	Ta.20658.3	BJ294354	lipase [Oryza sativa Japonica Group]	Ta.71444	TSA: Triticum aestivum Unigene37222 mRNA sequence
Ta.2067.1.S1_at			2.1337				6.3069	TRAES3BF168400010CFD_t1			CK208414	Ta.2067.1	FGAS020127	Bowman-Birk type trypsin inhibitor	Ta.55175	TSA: Triticum aestivum Unigene32410 mRNA sequence
Ta.20671.1.S1_x_at			2.9287					TRAES3BF115000050CFD_t1	BRADI2G07250.1	LOC_Os01g12190	CA596883	Ta.20671.1	wpa1c_pk014_j24	unknown	Ta.20671	TSA: Triticum aestivum Unigene145091 mRNA sequence
Ta.20678.1.S1_at							0.4721	Traes_2AL_B738ECBF7.1	BRADI5G08410.1	LOC_Os04g32680	BJ250867	Ta.20678.1	BJ250867	pollen specific gene [Oryza sativa]	Ta.20678	TSA: Triticum aestivum Unigene76816 mRNA sequence
Ta.20686.1.A1_at					3.9069			Traes_2BS_E4D5800DD.2			BQ170691	Ta.20686.1	WHE1796_C06_E12ZT	(auto_contig_anno no blast match)	Ta.57293	TSA: Triticum aestivum Unigene77705 mRNA sequence
Ta.20830.1.A1_at			0.4323					Traes_2AS_C3EF3A27F.1			CA601216	Ta.20830.1	wl1_pk0008_b1	ribulose-1,5-bisphosphate carboxylase/oxygenase (RUBISCO) [Triticum aestivum]	Ta.74011	TSA: Triticum aestivum Unigene76945 mRNA sequence
Ta.20894.1.A1_at							0.4291	Traes_5BL_078B7297D.1			CA640912	Ta.20894.1	wre1n_pk0039_e2	(auto_contig_anno e-value=1E-52; target_length=665) BTB/POZ domain-containing protein At1g30440	Ta.20894	TSA: Triticum aestivum Unigene114394 mRNA sequence
Ta.20909.2.S1_s_at	0.4478										CA736348	Ta.20909.2
Ta.20927.1.S1_x_at							0.4567	Traes_2DL_5D3E645EA1.1	BRADI5G14540.1	LOC_Os04g41900	BJ305606	Ta.20927.1	BJ305606	similar to denosylhomocysteinase [Medicago sativa] (contig annotation)	Ta.20927	TSA: Triticum aestivum Unigene31335 mRNA sequence
Ta.20998.1.S1_at							2.1385	Traes_2DS_9E12D5305.1			CA640803	Ta.20998.1	wre1n_pk0020_h8	(auto_contig_anno e-value=6E-18; target_length=140948) Oryza sativa genomic DNA, chromosome 4, BAC clone: OSJNBb0050O03, complete sequence	Ta.20998	Transcribed locus
Ta.21019.1.A1_at					2.1268		2.8505	Traes_7DL_EECCC4DBF.1			CA611605	Ta.21019.1	wr1_pk0128_e5	(auto_contig_anno e-value=3E-11; target_length=321) hypothetical protein [Oryza sativa Japonica Group] gi|54291060|dbj|BAD61737.1| hypothetical protein [Oryza sativa Japonica Group]	Ta.21019	TSA: Triticum aestivum Unigene144994 mRNA sequence
Ta.21020.1.S1_at			0.4757					Traes_4DL_FFF7A4E01.1	BRADI3G35940.1	LOC_Os08g32170	CD895774	Ta.21020.1	G174_100N16R011119	2-oxoglutarate-dependent dioxygenase [Oryza sativa (japonica cultivar-group)]	Ta.71438	TSA: Triticum aestivum Unigene60828 mRNA sequence
Ta.21021.2.S1_at			2.2074								CA613565	Ta.21021.2	wr1_pk0146_f10	universal stress protein [Hordeum vulgare subsp. vulgare] (contig annotation)	Ta.55116	TSA: Triticum aestivum Unigene86753 mRNA sequence
Ta.21028.1.S1_at			0.2736					Traes_5AL_8300E4066.1			CA653646	Ta.21028.1	wre1n_pk191_c5	(auto_contig_anno e-value=2E-23; target_length=64) Os07g0204400 [Oryza sativa (japonica cultivar-group)] gi|33146600|dbj|BAC79796.1| hypothetical protein [Oryza sativa Japonica Group] gi|113610679|dbj|BAF21057.1| Os07g0204400 [Oryza sativa (japonica culti	Ta.21028	TSA: Triticum aestivum Unigene32951 mRNA sequence
Ta.21052.1.S1_x_at			2.4511	2.0652			2.7409				CA604204	Ta.21052.1	wr1_pk0044_a5	unknown	Ta.69285	TSA: Triticum aestivum Ta_Contig184534.ansp mRNA sequence
Ta.21059.1.S1_at			2.0813					Traes_5AL_22FE81647.1			CA619642	Ta.21059.1	wl1n_pk0046_f9	A maize sequence?	Ta.21059	TSA: Triticum aestivum Unigene105366 mRNA sequence
Ta.2107.1.S1_s_at			2.6485					Traes_5AL_F96AEDDB8.1	BRADI4G31310.1	LOC_Os09g26880	CK192917	Ta.2107.1
Ta.2107.3.S1_at			3.0354					Traes_5BL_62D9B877B.1	BRADI4G31310.1	LOC_Os09g26880	CA662251	Ta.2107.3	wlmk1_pk0014_e2	(auto_contig_anno e-value=3E-29; target_length=508) Aldehyde dehydrogenase family 7 member A1 (Turgor-responsive protein 26G) (Antiquitin 1)	Ta.40235	Aldehyde dehydrogenase 7b
Ta.21082.2.S1_at	0.4136		0.2038							LOC_Os03g18600	CA613117	Ta.21082.2	wr1_pk0150_d11	Bet v I allergen-like [Oryza sativa (japonica cultivar-group)]	Ta.24364	TSA: Triticum aestivum Unigene137146 mRNA sequence
Ta.21082.2.S1_s_at	0.3563		0.2553					Traes_4DL_3A1814A74.1	BRADI1G65130.1	LOC_Os03g18600	CA613117	Ta.21082.2	wr1_pk0150_d11	Bet v I allergen-like [Oryza sativa (japonica cultivar-group)]	Ta.24364	TSA: Triticum aestivum Unigene137146 mRNA sequence
Ta.21097.1.S1_x_at			2.1075					Traes_2AS_C7BA7EA18.1	BRADI1G26260.1	LOC_Os07g33270	CA625922	Ta.21097.1	wl1n_pk0142_h1	A maize sequence?	Ta.21097	TSA: Triticum aestivum Unigene128134 mRNA sequence
Ta.21105.1.S1_at			0.4079					Traes_1DL_3140D8325.1			CA648179	Ta.21105.1	wre1n_pk0124_b9	(auto_contig_anno no blast match)	Ta.427	TSA: Triticum aestivum Unigene80333 mRNA sequence
Ta.21116.2.A1_a_at			0.488					Traes_1AS_3A70AC2BD.2	BRADI2G37720.1	LOC_Os05g02820	CD877573	Ta.21116.2	AZO4_100J19R011122	similar to Cingulin-like [Oryza sativa (japonica cultivar-group)] (contig annotation)	Ta.21116	TSA: Triticum aestivum Unigene132094 mRNA sequence
Ta.21123.1.S1_s_at	0.3749		0.1728					Traes_4DL_EA476EAB7.1	BRADI1G78100.1	LOC_Os10g39980	CK199555	Ta.21123.1	FGAS008057	(auto_contig_anno e-value=1E-39; target_length=450) Putative anion transporter [Oryza sativa (japonica cultivar-group)] gi|125542070|gb|EAY88209.1| hypothetical protein OsI_009442 [Oryza sativa (indica cultivar-group)]	Ta.21123	TSA: Triticum aestivum Unigene122117 mRNA sequence
Ta.21139.1.A1_at			2.1233					Traes_2BL_B1883A8FA.5			CA722357	Ta.21139.1	wds1c_pk002_i17_f	(auto_contig_anno e-value=2E-12; target_length=200) serine/threonine protein kinase-like [Oryza sativa (japonica cultivar-group)] gi|50725703|dbj|BAD33169.1| serine/threonine protein kinase-like [Oryza sativa (japonica
Ta.21151.1.S1_at			2.0058					Traes_1AL_68A9B5A25.1			CA666670	Ta.21151.1	wlsu1_pk0001_a12	hydrolase, alpha/beta fold family protein-like [Oryza sativa (japonica cultivar-group)] (contig annotation)	Ta.70567	TSA: Triticum aestivum Unigene79354 mRNA sequence
Ta.21166.1.S1_at			0.3129					Traes_2AL_462550327.2	BRADI5G23460.1	LOC_Os04g54800	CD492089	Ta.21166.1	WHE2470_G01_N02ZT	(auto_contig_anno e-value=1E-69; target_length=300) Shikimate kinase, chloroplast precursor
Ta.21208.1.S1_at							0.4176				CA674935	Ta.21208.1	wlsu2_pk025_e22	unknown	Ta.21208	TSA: Triticum aestivum Unigene131399 mRNA sequence
Ta.21220.1.S1_x_at			0.4293					Traes_4AL_5CF691625.1	BRADI1G49537.1	LOC_Os06g03640	CK212224	Ta.21220.1	FGAS024093	(auto_contig_anno e-value=2E-64; target_length=1791) Oryza sativa (japonica cultivar-group) cDNA clone:J013002E17, full insert sequence	Ta.18437	TSA: Triticum aestivum Unigene17061 mRNA sequence
Ta.21245.1.S1_at			3.8577								CA662817	Ta.21245.1	wlmk1_pk0022_c9	unknown	Ta.74551	TSA: Triticum aestivum Unigene10964 mRNA sequence
Ta.21245.1.S1_x_at			3.963					Traes_7BL_263AE27EC.1			CA662817	Ta.21245.1	wlmk1_pk0022_c9	unknown	Ta.74551	TSA: Triticum aestivum Unigene10964 mRNA sequence
Ta.21245.2.S1_x_at			4.3596					Traes_7BL_263AE27EC.1			CA624406	Ta.21245.2	wl1n_pk0114_a12	A maize sequence?	Ta.74551	TSA: Triticum aestivum Unigene10964 mRNA sequence
Ta.21253.1.S1_at			0.4557					Traes_2BS_1A5619238.1	BRADI1G17980.2	LOC_Os07g47750	CA609166	Ta.21253.1	wr1_pk0103_e11	(auto_contig_anno e-value=9E-27; target_length=140) hypothetical protein [Oryza sativa (japonica cultivar-group)] gi|50509808|dbj|BAD31971.1| hypothetical protein [Oryza sativa (japonica cultivar-group)] gi|34393855|dbj|BAC83535.1| hypothetical protein [O	Ta.21253	TSA: Triticum aestivum Unigene77517 mRNA sequence
Ta.2126.1.S1_at							0.4852				BF201126	Ta.2126.1	WHE0817-0821_L15_L15ZS	unknown	Ta.2126	TSA: Triticum aestivum Ta_Contig170479.ansp mRNA sequence
Ta.21262.1.A1_at							2.5366				CA642917	Ta.21262.1	wre1n_pk0062_e4	xylanase inhibitor precursor [Triticum aestivum]	Ta.91008	Xylanase inhibitor TAXI-III
Ta.21262.1.A1_x_at							2.45	Traes_3B_B28A8F1C01.1			CA642917	Ta.21262.1	wre1n_pk0062_e4	xylanase inhibitor precursor [Triticum aestivum]	Ta.91008	Xylanase inhibitor TAXI-III
Ta.21267.1.S1_s_at			3.5002				2.0802	Traes_1AL_326B4C863.1			CA694095	Ta.21267.1	wlmk4_pk0015_d5	unknown	Ta.38891	Oxygen-evolving complex precursor-like
Ta.21272.1.S1_at					2.4411			Traes_5AS_8228740AB.1			CA668970	Ta.21272.1	wlsu1_pk023_a10	unknown	Ta.24876	TSA: Triticum aestivum Unigene32626 mRNA sequence
Ta.21281.1.S1_at						0.4891	2.9815	Traes_5DL_F292F9EA4.1	BRADI1G00460.2	LOC_Os11g37700	BQ162027	Ta.21281.1	WHE0491_G11_M21ZT	PDR-like ABC transporter [Oryza sativa (japonica cultivar-group)]	Ta.56741	TSA: Triticum aestivum Unigene133454 mRNA sequence
Ta.21281.2.A1_at							2.4398	Traes_5DL_F292F9EA4.1			CA682753	Ta.21281.2	wlm96_pk0006_a9	similar to PDR-like ABC transporter [Oryza sativa (japonica cultivar-group)]	Ta.56741	TSA: Triticum aestivum Unigene133454 mRNA sequence
Ta.21293.2.S1_at							2.6883	Traes_7DL_106F36D5F.1	BRADI3G19380.1	LOC_Os08g02230	CA615995	Ta.21293.2	wr1_pk173_b12	oxidase-like [Oryza sativa (japonica cultivar-group)]	Ta.21293	TSA: Triticum aestivum Ta_Contig89390.ansp mRNA sequence
Ta.21293.3.S1_at							2.9683	Traes_7DL_106F36D5F.1	BRADI2G10440.1	LOC_Os08g02230	CA615345	Ta.21293.3	wr1_pk165_g5	oxidase-like [Oryza sativa (japonica cultivar-group)]	Ta.21293	TSA: Triticum aestivum Ta_Contig89390.ansp mRNA sequence
Ta.21297.1.S1_at			0.3077					TRAES3BF061600120CFD_t1	BRADI2G60441.1	LOC_Os01g71380	CA642908	Ta.21297.1	wre1n_pk0062_b3	Glucan endo-1,3-beta-D-glucosidase	Ta.223	TSA: Triticum aestivum Unigene140606 mRNA sequence
Ta.21301.1.A1_at			2.2298				2.019	TRAES3BF012700030CFD_t1	BRADI2G49057.1	LOC_Os01g53330	CA732032	Ta.21301.1	wlp1c_pk002_f17	flavonol glucosyltransferase [Oryza sativa (japonica cultivar-group)]	Ta.70846	TSA: Triticum aestivum Unigene9542 mRNA sequence
Ta.21301.2.A1_x_at							2.0036	Traes_3AL_B2FC57EB8.2	BRADI2G49057.1	LOC_Os01g53330	CA638832	Ta.21301.2	wre1n_pk0016_h9	flavonol glucosyltransferase [Oryza sativa (japonica cultivar-group)]	Ta.670	TSA: Triticum aestivum Unigene84879 mRNA sequence
Ta.21307.1.S1_x_at	3.7934		5.1078	4.7728			3.2234	Traes_3B_8732922B8.1	BRADI4G27680.1	LOC_Os01g73200	CK199589	Ta.21307.1	FGAS008092	peroxidase [Oryza sativa (japonica cultivar-group)]	Ta.71826	TSA: Triticum aestivum Unigene106078 mRNA sequence
Ta.21311.1.S1_at							0.4739	Traes_7AS_D7490EF23.1			CA607679	Ta.21311.1	wr1_pk0080_a9	unknown	Ta.21311	TSA: Triticum aestivum Ta_Contig81999.ansp mRNA sequence
Ta.21314.1.S1_at				0.3587			0.4723				CA669694	Ta.21314.1	wlsu1_pk022_n22	unknown	Ta.21314	TSA: Triticum aestivum Ta_Contig170414.ansp mRNA sequence
Ta.21314.1.S1_x_at				0.3169			0.4552				CA669694	Ta.21314.1	wlsu1_pk022_n22	unknown	Ta.21314	TSA: Triticum aestivum Ta_Contig170414.ansp mRNA sequence
Ta.21337.2.S1_a_at			3.5622					Traes_1AL_54089444F.2	BRADI3G10250.1	LOC_Os02g17650	CA730576	Ta.21337.2	wip1c_pk005_c15	(auto_contig_anno e-value=5E-45; target_length=474) Probable tocopherol cyclase, chloroplast precursor (Sucrose export defective 1)	Ta.7951	Tocopherol cyclase
Ta.21337.3.S1_a_at			3.9931					Traes_1DL_A40C67163.2	BRADI3G10250.1	LOC_Os02g17650	CA593330	Ta.21337.3	wpa1c_pk003_l3	(auto_contig_anno e-value=0; target_length=474) Probable tocopherol cyclase, chloroplast precursor (Sucrose export defective 1)	Ta.7951	Tocopherol cyclase
Ta.21340.1.S1_a_at	0.1389	0.26	0.4403	0.1983			0.2434				CA683606	Ta.21340.1	wlm96_pk0023_h4	unknown	Ta.21340	TSA: Triticum aestivum Unigene162846 mRNA sequence
Ta.21350.2.S1_at	0.486						4.0804	Traes_1BL_0D8FFB3C2.1	BRADI2G24840.1		BJ224860	Ta.21350.2	BJ224860	proteinase inhibitor-related protein [Triticum aestivum]	Ta.20151	TSA: Triticum aestivum Unigene141426 mRNA sequence
Ta.21354.1.A1_x_at			0.4839								CA673898	Ta.21354.1	wlsu2_pk020_f21	Glucan endo-1,3-beta-D-glucosidase (contig annotation)	Ta.71253	TSA: Triticum aestivum Unigene69251 mRNA sequence
Ta.21373.1.S1_x_at			0.3286							LOC_Os02g43640	CK213930	Ta.21373.1	FGAS025843	unknown	Ta.24022	TSA: Triticum aestivum Unigene49741 mRNA sequence
Ta.21383.1.S1_x_at							36.4151				CK169750	Ta.21383.1	FGAS044396	unknown	Ta.54043	TSA: Triticum aestivum Unigene119141 mRNA sequence
Ta.21394.1.S1_at					2.9388			Traes_3AS_3CECFD2DA.1	BRADI3G08820.2	LOC_Os02g13660	BJ215681	Ta.21394.1	BJ215681	protodermal factor [Oryza sativa (japonica cultivar-group)]	Ta.21394	TSA: Triticum aestivum Unigene61209 mRNA sequence
Ta.21394.2.A1_x_at					3.0777		0.4671	Traes_3AS_3CECFD2DA.1	BRADI3G08820.2	LOC_Os02g13660	CA676153	Ta.21394.2	wrsu1_pk0001_h2	(auto_contig_anno e-value=5E-32; target_length=219) putative protodermal factor [Oryza sativa (japonica cultivar-group)] gi|49388954|dbj|BAD26174.1| putative protodermal factor [Oryza sativa (japonica	Ta.21394	TSA: Triticum aestivum Unigene61209 mRNA sequence
Ta.21397.1.S1_at			2.2596				2.9693	Traes_5BS_44E811FEB.1	BRADI4G11400.1		CD932577	Ta.21397.1	GR45_118G19R010830	tropinone reductase / short chain alcohol dehydrogenase [Oryza sativa (japonica cultivar-group)]	Ta.21397	TSA: Triticum aestivum Unigene161606 mRNA sequence
Ta.214.1.S1_at			0.4441							LOC_Os03g45920	CK210896	Ta.214.1	FGAS022723	beta-tubulin [Nicotiana attenuata]	Ta.214	Beta-tubulin 5
Ta.214.1.S1_x_at			0.4618					Traes_1AL_E8C262A2A.2	BRADI2G21340.1	LOC_Os03g45920	CK210896	Ta.214.1	FGAS022723	beta-tubulin [Nicotiana attenuata]	Ta.214	Beta-tubulin 5
Ta.214.2.A1_at			0.4959							LOC_Os05g34170	BJ231272	Ta.214.2	BJ231272	beta-tubulin 5 [Triticum aestivum]	Ta.214	Beta-tubulin 5
Ta.214.2.A1_x_at			0.4981					Traes_1DL_07D6B6E83.2	BRADI1G13090.1	LOC_Os05g34170	BJ231272	Ta.214.2	BJ231272	beta-tubulin 5 [Triticum aestivum]	Ta.214	Beta-tubulin 5
Ta.21419.1.S1_x_at	0.3849		0.3482				0.4865	Traes_2BL_0574E1B45.1	BRADI5G21530.1	LOC_Os04g52250	CK163846	Ta.21419.1	FGAS016482	cold acclimation protein WCOR518 [Triticum aestivum]	Ta.14670	TSA: Triticum aestivum Unigene148776 mRNA sequence
Ta.21419.2.S1_at	0.3828		0.2186	2.0974			0.3727	Traes_2DL_B68F2E4CC.1			CA659396	Ta.21419.2	wlm1_pk0005_b3	cold acclimation protein WCOR518 [Triticum aestivum] (contig annotation)	Ta.14670	TSA: Triticum aestivum Unigene148776 mRNA sequence
Ta.21438.1.A1_at			3.0412				2.8665	Traes_3DS_90FA62704.1			CA670189	Ta.21438.1	wlsu1_pk025_l14	Cytochrome P450 71C4 (Benzoxazineless 2) [Zea mays] (contig annotation)	Ta.45381	TSA: Triticum aestivum Unigene52950 mRNA sequence
Ta.21438.2.A1_x_at	2.117		2.8828				2.6499	Traes_3DS_90FA62704.1			CA666521	Ta.21438.2	wlsu1_pk0002_d12	Cytochrome P450 71C4 (Benzoxazineless 2) [Zea mays] (contig annotation)	Ta.45381	TSA: Triticum aestivum Unigene52950 mRNA sequence
Ta.21439.1.S1_s_at			2.1267								CA641610	Ta.21439.1	wre1n_pk0047_c12	unknown	Ta.93939	TSA: Triticum aestivum Unigene107459 mRNA sequence
Ta.21439.1.S1_x_at			2.084					TRAES3BF043700010CFD_t1			CA641610	Ta.21439.1
Ta.21454.1.S1_x_at			5.9008				2.1999	TRAES3BF168400310CFD_t1			CA694031	Ta.21454.1	wlmk4_pk0011_b9	unknown	Ta.92359	TSA: Triticum aestivum cultivar Kukri KukriC16863_2 mRNA sequence
Ta.21482.1.S1_at			2.6359					Traes_6BS_865BFF5F4.1			CA667787	Ta.21482.1	wlsu1_pk015_g13	unknown	Ta.56857	TSA: Triticum aestivum Unigene143006 mRNA sequence
Ta.21488.1.A1_at	2.2606			2.4048							CA708455	Ta.21488.1	wdk2c_pk009_b5	unknown	Ta.21488	TSA: Triticum aestivum Ta_Contig121879.ansp mRNA sequence
Ta.21488.1.A1_x_at				2.7672							CA708455	Ta.21488.1	wdk2c_pk009_b5	unknown	Ta.21488	TSA: Triticum aestivum Ta_Contig121879.ansp mRNA sequence
Ta.21505.1.S1_at							5.0366	Traes_2DS_708F03DA3.1	BRADI1G17870.1	LOC_Os07g48030	CK213957	Ta.21505.1	FGAS025872	peroxidase [Triticum monococcum]	Ta.73488	TSA: Triticum aestivum cultivar Kukri KukriC3487_5 mRNA sequence
Ta.21556.1.S1_at							0.1899				CA684533	Ta.21556.1	wlm96_pk026_b7	pathogen-induced protein WIR1A [Triticum aestivum]	Ta.69310	TSA: Triticum aestivum cultivar Bobwhite isotig21641.flagleaf mRNA sequence
Ta.21556.1.S1_x_at							0.2004				CA684533	Ta.21556.1	wlm96_pk026_b7	pathogen-induced protein WIR1A [Triticum aestivum]	Ta.69310	TSA: Triticum aestivum cultivar Bobwhite isotig21641.flagleaf mRNA sequence
Ta.2157.1.A1_s_at							0.4036	Traes_2BL_D5494A256.1	BRADI1G59490.1	LOC_Os03g64415	BG607913	Ta.2157.1	WHE2475_C05_E09ZS	(auto_contig_anno e-value=2E-81; target_length=793) KINESIN-LIKE PROTEIN A
Ta.2157.2.A1_a_at							0.4519	Traes_2AL_4010A2FC2.1	BRADI1G59500.1		BQ169406	Ta.2157.2	WHE0991-0994_P20_P20ZT	(auto_contig_anno e-value=2E-81; target_length=793) KINESIN-LIKE PROTEIN A	Ta.65982	TSA: Triticum aestivum Ta_Contig43980.ansp mRNA sequence
Ta.21591.1.A1_s_at			2.9792				2.9119	Traes_4BL_9EC7914EB.1			CA696650	Ta.21591.1
Ta.21613.1.S1_at			2.9898					Traes_5BL_1D3F1BCC2.1	BRADI1G13827.1	LOC_Os03g44150	CA697121	Ta.21613.1	wlk4_pk0012_b8	ornithine aminotransferase [Vitis vinifera]	Ta.12337	TSA: Triticum aestivum Unigene148905 mRNA sequence
Ta.21625.2.S1_a_at			2.3092					Traes_3DL_F0CE8210F.1	BRADI2G45450.1	LOC_Os01g46720	CA621016	Ta.21625.2	wl1n_pk0070_b9	A maize sequence?	Ta.21625	TSA: Triticum aestivum Unigene55249 mRNA sequence
Ta.21646.1.S1_at							0.4894				CA686121	Ta.21646.1	wlm96_pk032_n15	lipid transfer protein [Oryza sativa (japonica cultivar-group)] (contig annotation)	Ta.21646	Transcribed locus, weakly similar to XP_003566138.1 PREDICTED: non-specific lipid-transfer protein 3-like [Brachypodium distachyon]
Ta.21649.1.A1_at			2.277					Traes_7AL_3E96F374E.2			CA697761	Ta.21649.1	wlk4_pk0010_f3	unknown	Ta.21649	TSA: Triticum aestivum Unigene25971 mRNA sequence
Ta.21650.1.A1_at		0.4902	0.2651								CA667760	Ta.21650.1	wlsu1_pk017_l15	unknown	Ta.21650	Transcribed locus
Ta.21664.1.S1_at	2.7314		2.5962					Traes_4AL_B6A2D4BBA.2	BRADI4G12600.3		CD453679	Ta.21664.1	WHE0838_H05_O10ZT	unknown	Ta.21664	TSA: Triticum aestivum Unigene56010 mRNA sequence
Ta.21664.3.S1_a_at			2.6547					Traes_4BS_E502A9C54.1	BRADI4G12600.2		CA691675	Ta.21664.3	wlm96_pk054_a11	(auto_contig_anno e-value=6E-48; target_length=930) Hordeum vulgare subsp. vulgare cDNA clone: FLbaf117k24, mRNA sequence
Ta.21711.1.S1_at							0.4766	Traes_5AL_1A881D2ED.1			CD883645	Ta.21711.1	F1_113P17R010628	high affinity sulfate transporter [Oryza sativa (japonica cultivar-group)] (contig annotation)	Ta.74984	TSA: Triticum aestivum Unigene68835 mRNA sequence
Ta.21750.1.S1_x_at			2.4273								CA700361	Ta.21750.1	wkm1c_pk005_g18	nodulin 3 [Oryza sativa (japonica cultivar-group)] / senescence-associated protein (SAG29) [Arabidopsis thaliana] (contig annotation)	Ta.30976	TSA: Triticum aestivum Unigene132453 mRNA sequence
Ta.21765.1.S1_x_at			0.4959					Traes_6AS_D49C93E84.1			CA701591	Ta.21765.1	wkm2c_pk006_h24	(auto_contig_anno e-value=1E-18; target_length=296) Peroxidase P7 (TP7)	Ta.21765	TSA: Triticum aestivum Unigene1548 mRNA sequence
Ta.21772.1.A1_at			0.2165					Traes_2BS_B6CB560AF1.1	BRADI5G02460.1	LOC_Os04g01140	CK208240	Ta.21772.1	FGAS019928	(auto_contig_anno e-value=8E-48; target_length=510) CYTOCHROME P450 93A3 (P450 CP5)	Ta.21772	TSA: Triticum aestivum Unigene161748 mRNA sequence
Ta.21792.1.S1_s_at							0.472				BQ169475	Ta.21792.1	WHE2314_H05_O10ZT	high pI alpha-glucosidase [Hordeum vulgare]	Ta.54720	TSA: Triticum aestivum Unigene147691 mRNA sequence
Ta.21793.1.S1_at			0.4472					Traes_4AL_5F552AAAD.6			CA702630	Ta.21793.1	wdk1c_pk006_l15	similar to C2 domain-containing protein [Hordeum vulgare subsp. vulgare]	Ta.96964	TSA: Triticum aestivum Ta_Contig212995.ansp mRNA sequence
Ta.21809.1.S1_at			2.2156					Traes_7AL_DA2363243.2			CA703261	Ta.21809.1	wdk1c_pk009_j18	MRP-like ABC transporter [Oryza sativa (japonica cultivar-group)] (contig annotation)	Ta.40834	TSA: Triticum aestivum Unigene150797 mRNA sequence
Ta.21856.1.S1_at				2.869							CA705003	Ta.21856.1	wdk1c_pk014_k12	(auto_contig_anno no blast match)	Ta.21856	Transcribed locus
Ta.21881.1.S1_at			0.3308					Traes_6DL_1E8562513.1			CA708263	Ta.21881.1	wdk2c_pk008_l8	(auto_contig_anno e-value=4E-26; target_length=117) Os07g0565800 [Oryza sativa (japonica cultivar-group)] gi|33146757|dbj|BAC79668.1| unknown protein [Oryza sativa Japonica Group] gi|113611551|dbj|BAF21929.1| Os07g0565800 [Oryza sativa (japonica cultivar-	Ta.96238	TSA: Triticum aestivum Ta_Contig109977.ansp mRNA sequence
Ta.21881.2.S1_a_at	0.4653							Traes_6AL_93528EEAB.1	BRADI1G24410.1	LOC_Os07g37850	CA701020	Ta.21881.2	wkm2c_pk0001_b3	unknown	Ta.96945	TSA: Triticum aestivum Ta_Contig142508.ansp mRNA sequence
Ta.21916.1.S1_at							2.0813	Traes_1AL_7E05D3432.1			CA708630	Ta.21916.1	wdk2c_pk010_o23	(auto_contig_anno e-value=2E-16; target_length=100) unknown protein [Oryza sativa (japonica cultivar-group)]	Ta.72782	TSA: Triticum aestivum Unigene161971 mRNA sequence
Ta.21917.1.S1_at			0.484					Traes_6DS_4F1013186.2			CA708633	Ta.21917.1
Ta.21933.1.S1_a_at		0.458	7.5506				7.404	Traes_2BL_B2072238F.1			CD921530	Ta.21933.1	G608_120P13R011030	oleosin [Hordeum vulgare]	Ta.21933	TSA: Triticum aestivum Ta_Contig200357.ansp mRNA sequence
Ta.21933.3.S1_x_at			3.2419				3.1749	Traes_2BL_B2072238F.1	BRADI5G17470.1	LOC_Os04g46200	CA711418	Ta.21933.3	wdk2c_pk018_l11	low molecular weight oleosin [Hordeum vulgare subsp. vulgare]	Ta.70017	TSA: Triticum aestivum contig08496.TraeRec mRNA sequence
Ta.21983.1.S1_at			0.4309				0.2242	Traes_5BL_BABD1DBF1.1			BJ218472	Ta.21983.1	BJ218472	unknown	Ta.21983	TSA: Triticum aestivum Unigene157418 mRNA sequence
Ta.22012.1.S1_at			2.4303					Traes_5AL_A9C9D731A.2			CA715481	Ta.22012.1	wdk3c_pk007_i20	similar to thiol protease aleurain [Hordeum vulgare]	Ta.22012	Triticain gamma
Ta.22049.1.S1_at			7.9459					Traes_4BL_86E769C3E.1	BRADI1G76200.1	LOC_Os03g04080	CD909599	Ta.22049.1	G468_113A15F010821	unknown	Ta.22049	Transcribed locus, moderately similar to NP_001048873.1 Os03g0133100 [Oryza sativa Japonica Group]
Ta.22050.1.S1_at			7.6817								CD910291	Ta.22050.1	G468_114O19F010821	(auto_contig_anno no blast match)	Ta.22050	Transcribed locus
Ta.22082.1.S1_at			2.9636					Traes_2BL_4AA60700A.1	BRADI5G13940.1	LOC_Os04g40990	CA701343	Ta.22082.1	wkm2c_pk005_c20	Transferred entry: 2.3.3.9	Ta.22082	TSA: Triticum aestivum Ta_Contig15093.ansp mRNA sequence
Ta.22083.1.S1_at			2.9297				3.5286	Traes_4AL_CB22384F1.1			CA721114	Ta.22083.1	wkm2n_pk009_n9	unknown	Ta.22083	TSA: Triticum aestivum Unigene119227 mRNA sequence
Ta.22120.1.S1_at							2.4483				CA724491	Ta.22120.1	wds1f_pk004_h12	glucosyltransferase [Oryza sativa (japonica cultivar-group)] (contig annotation)	Ta.22120	TSA: Triticum aestivum Unigene19261 mRNA sequence
Ta.22166.1.A1_at			0.1664								CA727726	Ta.22166.1	wdi1c_pk003_e11	(auto_contig_anno e-value=1E-115; target_length=1807) 18S Soybean (Glycine max) 18S ribosomal RNA	Ta.38273	TSA: Triticum aestivum Unigene150170 mRNA sequence
Ta.22166.1.A1_s_at			0.1978								CA727726	Ta.22166.1	wdi1c_pk003_e11	(auto_contig_anno e-value=1E-115; target_length=1807) 18S Soybean (Glycine max) 18S ribosomal RNA	Ta.38273	TSA: Triticum aestivum Unigene150170 mRNA sequence
Ta.22166.1.A1_x_at			0.1835					Traes_7BS_5F711EED7.2			CA727726	Ta.22166.1
Ta.22167.1.A1_at							0.4439	Traes_6DS_3C97826F6.1	BRADI3G08180.1	LOC_Os02g12730	CK205309	Ta.22167.1	FGAS016778	(auto_contig_anno e-value=0; target_length=729) Beta-galactosidase 4 precursor (Lactase 4) gi|46805855|dbj|BAD17189.1| putative beta-galactosidase precursor [Oryza sativa Japonica Group]	Ta.22167	TSA: Triticum aestivum Unigene159289 mRNA sequence
Ta.22178.1.A1_at			0.4201				0.3247	Traes_2BS_6762A1AAE.1	BRADI5G00750.1		CA728546	Ta.22178.1	wdi1c_pk004_p5	(auto_contig_anno e-value=2E-17; target_length=441) OSJNBa0040D17.12 [Oryza sativa (japonica cultivar-group)] gi|125589508|gb|EAZ29858.1| hypothetical protein OsJ_013341 [Oryza sativa (japonica cultivar-group)]	Ta.22178	Transcribed locus, weakly similar to XP_003580934.1 PREDICTED: 3'-N-debenzoyl-2'-deoxytaxol N-benzoyltransferase-like [Brachypodium distachyon]
Ta.22186.1.S1_at							0.4986	Traes_5DS_2894E30A1.1			CA729084	Ta.22186.1	wdi1c_pk007_o13	(auto_contig_anno no blast match)	Ta.22186	TSA: Triticum aestivum Unigene153994 mRNA sequence
Ta.22189.1.S1_a_at			0.2719				5.7194	Traes_1DS_5B1594E4C.2			CA645701	Ta.22189.1	wre1n_pk0096_f6	proteinase inhibitor [Hordeum vulgare subsp. vulgare]	Ta.95944	TSA: Triticum aestivum cultivar Kukri KukriC9090_6 mRNA sequence
Ta.22189.2.S1_at							4.2629	Traes_1DS_5B1594E4C.2			CA628924	Ta.22189.2	wle1n_pk0015_d1	proteinase inhibitor [Oryza sativa]	Ta.95944	TSA: Triticum aestivum cultivar Kukri KukriC9090_6 mRNA sequence
Ta.22272.1.S1_at							2.3811	Traes_1AS_AA023B6B2.1			CA735074	Ta.22272.1	wpi1s_pk003_h23	(auto_contig_anno e-value=8E-19; target_length=101) unknown protein [Oryza sativa (japonica cultivar-group)] gi|46485810|gb|AAS98435.1| unknown protein [Oryza sativa (japonica cultivar-group)]	Ta.22272	TSA: Triticum aestivum cultivar Kukri KukriC17833_1 mRNA sequence
Ta.22319.1.S1_at			2.5818					Traes_2DS_ED68DC14E.1			CA738649	Ta.22319.1	wpi2s_pk008_i8	unknown	Ta.22319	TSA: Triticum aestivum cultivar Kukri KukriC6723_5 mRNA sequence
Ta.22324.1.S1_at			2.7897				3.9734	Traes_4DS_BA92132AD.1			CA739005	Ta.22324.1	wpi2s_pk009_i1	unknown	Ta.22324	Transcribed locus
Ta.22349.1.S1_at			8.7012					Traes_1BL_72110F11A.1			CA741187	Ta.22349.1	wem1c_pk001_f4	(auto_contig_anno no blast match)	Ta.22349	Transcribed locus, moderately similar to XP_003572048.1 PREDICTED: uncharacterized protein LOC100846617 [Brachypodium distachyon]
Ta.22353.1.S1_at			2.1238	0.3536				Traes_7DL_FF731FD07.1	BRADI2G43810.1	LOC_Os01g43280	CA741400	Ta.22353.1	wia1c_pk002_l7	UTP-glucose glucosyltransferase [Oryza sativa (japonica cultivar-group)]	Ta.22353	TSA: Triticum aestivum Unigene16279 mRNA sequence
Ta.22377.1.S1_at				5.475	4.9258			Traes_3AS_4C36F7DA9.1			CA593660	Ta.22377.1	wpa1c_pk002_m13	unknown	Ta.686	TSA: Triticum aestivum Unigene76705 mRNA sequence
Ta.22381.1.S1_at							2.0984	Traes_1AL_9022E66BC.2			CA741954	Ta.22381.1	wia1c_pk002_k14	(auto_contig_anno e-value=1E-49; target_length=291) Pirin-like protein	Ta.22381	TSA: Triticum aestivum Unigene93804 mRNA sequence
Ta.22389.1.S1_at			0.455					Traes_4BS_3A7700C4B.1			CA742022	Ta.22389.1	wet1c_pk001_o13	(auto_contig_anno no blast match)	Ta.22389	TSA: Triticum aestivum Unigene32598 mRNA sequence
Ta.22402.1.S1_at			0.3637					Traes_5AL_1C0A72E56.1	BRADI1G04930.1	LOC_Os03g58940	CD454320	Ta.22402.1	WHE1792_F10_K20ZT	similar to lipid transfer protein-like [Oryza sativa Japonica Group]	Ta.22402	TSA: Triticum aestivum Unigene139886 mRNA sequence
Ta.22403.1.S1_at				0.2957			0.3901				CA660275	Ta.22403.1	wlm1_pk0020_g1	unknown	Ta.22403	TSA: Triticum aestivum Unigene56027 mRNA sequence
Ta.22415.1.S1_x_at	2.773			2.6722				Traes_2DS_1E5EB2757.1			CA743955	Ta.22415.1	wri1s_pk006_e10	cytochrome P450 [Triticum aestivum] CYP71 (contig annotation)	Ta.8817	TSA: Triticum aestivum Unigene144442 mRNA sequence
Ta.22428.1.S1_at							2.5582	Traes_1AS_B1DE9E844.1			CA745360	Ta.22428.1
Ta.22443.1.S1_at			0.3087							LOC_Os03g47610	CA745787	Ta.22443.1	wri2s_pk002_d12	thiamine biosythesis protein ThiC [Poa secunda] (poor sequence quality)	Ta.22443	Transcribed locus, moderately similar to XP_003561310.1 PREDICTED: phosphomethylpyrimidine synthase-like [Brachypodium distachyon]
Ta.22443.1.S1_s_at			0.3208					Traes_4BS_E79CB87B7.2	BRADI1G12550.1	LOC_Os03g47610	CA745787	Ta.22443.1	wri2s_pk002_d12	thiamine biosythesis protein ThiC [Poa secunda] (poor sequence quality)	Ta.22443	Transcribed locus, moderately similar to XP_003561310.1 PREDICTED: phosphomethylpyrimidine synthase-like [Brachypodium distachyon]
Ta.22452.1.S1_at							2.2885	Traes_4BL_9E6A6208C.1	BRADI1G78250.2	LOC_Os10g40614	CA686775	Ta.22452.1	wlm96_pk034_l3	arachidonic acid-induced DEA1 [Capsicum chinense]	Ta.60521	TSA: Triticum aestivum cultivar Bobwhite isotig19647.flagleaf mRNA sequence
Ta.22475.1.S1_at			3.0342				3.0914	Traes_1BS_420105401.5			CD861726	Ta.22475.1	AZO1_003I05F010109	1-aminocyclopropane-1-carboxylate oxidase [Oryza sativa (japonica cultivar-group)] (contig annotation)	Ta.74920	TSA: Triticum aestivum Ta_Contig95428.ansp mRNA sequence
Ta.22487.3.S1_a_at			2.0503					Traes_5BL_0999942FA.1	BRADI3G44420.1	LOC_Os02g32110	CA651571	Ta.22487.3	wre1n_pk176_d2	pectin-glucuronyltransferase [Oryza sativa (japonica cultivar-group)]	Ta.22487	TSA: Triticum aestivum Unigene150789 mRNA sequence
Ta.22493.1.S1_x_at							3.0305	Traes_7AL_E88CD714B.1			CA695088	Ta.22493.1	wlmk4_pk0022_f6	unknown	Ta.22493	TSA: Triticum aestivum Ta_Contig75961.ansp mRNA sequence
Ta.22516.1.S1_at			2.5473					Traes_1BS_BCC2C28A7.2			CD887193	Ta.22516.1	G118_104I04F010605	unknown	Ta.49752	TSA: Triticum aestivum Ta_Contig82771.ansp mRNA sequence
Ta.22525.1.S1_x_at			4.1776								CA607992	Ta.22525.1	wr1_pk0084_h7	similar to proteinase inhibitor-related protein [Triticum aestivum] (contig annotation)	Ta.36757	TSA: Triticum aestivum Unigene27931 mRNA sequence
Ta.22525.2.S1_at			3.2305								BQ802889	Ta.22525.2	WHE2831_B10_D19ZS	similar to proteinase inhibitor-related protein [Triticum aestivum]
Ta.22525.2.S1_x_at			3.2253					Traes_5BL_2377038ED.1			BQ802889	Ta.22525.2	WHE2831_B10_D19ZS	similar to proteinase inhibitor-related protein [Triticum aestivum]
Ta.22525.3.S1_x_at			3.7269					Traes_5BL_2377038ED.1			BE428530	Ta.22525.3	MTD008_A09F990617	proteinase inhibitor-related protein [Triticum aestivum] (contig annotation)
Ta.22543.1.S1_x_at			2.9844					TRAES3BF000300010CFD_t1			CN009270	Ta.22543.1	WHE3856_G08_M16ZS	(auto_contig_anno e-value=4E-14; target_length=84) hypothetical protein [Oryza sativa (japonica cultivar-group)]	Ta.22543	TSA: Triticum aestivum Unigene116667 mRNA sequence
Ta.22556.1.S1_x_at				0.402				Traes_5DL_828B0D1D0.1	BRADI3G10430.1	LOC_Os11g07690	CA608846	Ta.22556.1	wr1_pk0098_g1	disease resistance response protein-like [Arabidopsis thaliana] ; putative dirigent protein [Arabidopsis thaliana]	Ta.94477	TSA: Triticum aestivum Ta_Contig202988.ansp mRNA sequence
Ta.22556.2.S1_at				0.4376							CA644888	Ta.22556.2	wre1n_pk0092_f4	unknown	Ta.55207	TSA: Triticum aestivum Ta_Contig48537.ansp mRNA sequence
Ta.22562.1.S1_at			0.1705					Traes_1AL_D237080B5.1	BRADI1G25530.1		CK196199	Ta.22562.1	FGAS004647	Glucan endo-1,3-beta-D-glucosidase	Ta.20750	TSA: Triticum aestivum Unigene157875 mRNA sequence
Ta.22565.1.S1_at	2.3411		4.0706	2.5883			2.9422			LOC_Os01g08110	BT009372.1	Ta.22565.1
Ta.22565.1.S1_x_at	2.2227		4.6473	2.5556			2.8347	Traes_3AS_4B9462BD0.2	BRADI2G04760.1	LOC_Os01g08110	BT009372.1	Ta.22565.1
Ta.22572.1.S1_at					2.1482			Traes_4AS_DEDBA8CC0.1			CA662116	Ta.22572.1	wlmk1_pk0013_h11	unknown	Ta.22572	TSA: Triticum aestivum Unigene47006 mRNA sequence
Ta.22585.1.S1_at				2.1344							BJ284298	Ta.22585.1	BJ284298	unknown	Ta.22585	TSA: Triticum aestivum Unigene157045 mRNA sequence
Ta.22589.1.S1_at							2.1826	Traes_6AL_AE7EF8E87.2	BRADI3G58670.1	LOC_Os02g51930	CA684187	Ta.22589.1	wlm96_pk026_g21	UDP-glucose glucosyltransferase1 [Oryza sativa (japonica cultivar-group)]	Ta.22589	TSA: Triticum aestivum Unigene89873 mRNA sequence
Ta.22593.2.S1_at							3.078	Traes_2DS_577286E6C.1			CA688440	Ta.22593.2	wlm96_pk041_a17	(auto_contig_anno e-value=6E-11; target_length=312) PEROXIDASE PRECURSOR	Ta.73488	TSA: Triticum aestivum cultivar Kukri KukriC3487_5 mRNA sequence
Ta.226.1.S1_at	2.0563		7.2883				3.4917	Traes_1BL_85E4C2FE1.1	BRADI2G18100.3	LOC_Os05g46480	AF139915.1	Ta.226.1
Ta.22602.1.S1_a_at			3.8684					Traes_5DL_BC355967A.1		LOC_Os12g26290	CA615597	Ta.22602.1	wr1_pk172_e4	fatty acid alpha-oxidase [Oryza sativa]	Ta.34829	TSA: Triticum aestivum Unigene157128 mRNA sequence
Ta.22602.2.S1_x_at			3.6728					Traes_5DL_BC355967A.1		LOC_Os12g26290	CA641674	Ta.22602.2	wre1n_pk0047_b4	fatty acid alpha-oxidase [Oryza sativa]	Ta.34829	TSA: Triticum aestivum Unigene157128 mRNA sequence
Ta.22614.1.S1_at			3.2134				3.5436	Traes_2AS_F03516AF01.1			CK196805	Ta.22614.1	FGAS005267	subtilisin-chymotrypsin inhibitor 2 [Oryza sativa (japonica cultivar-group)]	Ta.74331	TSA: Triticum aestivum cultivar Kukri KukriC2074_6 mRNA sequence
Ta.22615.1.S1_at		2.7054	7.759		2.9562						CA663737	Ta.22615.1	wlmk1_pk0028_h7	cytochrome P450 [Triticum aestivum] CYP71U4v2 (contig annotation)	Ta.22615	TSA: Triticum aestivum Unigene74395 mRNA sequence
Ta.22618.1.S1_a_at			0.4283							LOC_Os02g47010	CK212493	Ta.22618.1	FGAS024366	secretory carrier membrane protein [Oryza sativa (japonica cultivar-group)]	Ta.22618	TSA: Triticum aestivum Unigene104501 mRNA sequence
Ta.22618.1.S1_at			0.4525					Traes_6AL_9A1102477.2	BRADI3G52390.1	LOC_Os02g47010	CK212493	Ta.22618.1	FGAS024366	secretory carrier membrane protein [Oryza sativa (japonica cultivar-group)]	Ta.22618	TSA: Triticum aestivum Unigene104501 mRNA sequence
Ta.22638.1.A1_at			0.3908				0.4526				AY327452.1	Ta.22638.1
Ta.22672.1.S1_at			2.0045					Traes_2BL_7D700A166.1	BRADI5G24027.1	LOC_Os04g55650	CD878649	Ta.22672.1	AZO4_103F06R011122	cysteine protease component of protease-inhibitor complex [Zea mays]	Ta.38136	Triticain alpha
Ta.22673.1.S1_s_at	3.0616	2.0157	20.7951	5.6838			2.941	Traes_4AL_5CC914E5A.1	BRADI1G11920.1	LOC_Os03g48780	M21962.1	Ta.22673.1
Ta.22674.1.A1_a_at			2.1422					Traes_4AL_759A74D71.1	BRADI1G47780.1	LOC_Os06g08032	BJ226947	Ta.22674.1	BJ226947	iron/ascorbate-dependent oxidoreductase [Hordeum vulgare]	Ta.70848	TSA: Triticum aestivum Unigene61797 mRNA sequence
Ta.22678.1.A1_a_at			4.4287							LOC_Os10g28120	CK214868	Ta.22678.1	FGAS026809	Chitinase	Ta.63042	TSA: Triticum aestivum Unigene97312 mRNA sequence
Ta.22678.1.A1_s_at			3.8798					Traes_1AL_7402A5761.1	BRADI3G26840.1	LOC_Os10g28120	CK214868	Ta.22678.1
Ta.22678.2.S1_a_at			3.7598					Traes_1AL_7402A5761.1			CD928387	Ta.22678.2	GR45_104L17F010322	class III chitinase [Oryza sativa (japonica cultivar-group)]	Ta.71037	TSA: Triticum aestivum Unigene21498 mRNA sequence
Ta.22681.1.S1_at	0.3988		0.1932	0.4376			0.4638				CA609201	Ta.22681.1	wr1_pk0101_g12	calcium-binding protein [Oryza sativa (japonica cultivar-group)] (contig annotation)	Ta.22681	TSA: Triticum aestivum Ta_Contig67629.ansp mRNA sequence
Ta.22687.1.A1_at				0.3775				Traes_5BL_0A5F46BD9.1			CA696591	Ta.22687.1	wlmk8_pk0027_d3	disease resistance response protein/dirigent protein, putative [Oryza sativa (japonica cultivar-group)]	Ta.55207	TSA: Triticum aestivum Ta_Contig48537.ansp mRNA sequence
Ta.22711.1.S1_at			0.3986								CA639394	Ta.22711.1	wre1n_pk0015_a8	unknown	Ta.22711	TSA: Triticum aestivum Unigene101216 mRNA sequence
Ta.22718.1.S1_at			2.147					Traes_5BL_D4E7387C9.2	BRADI1G03110.1	LOC_Os03g61360	AJ613921	Ta.22718.1	AJ613921	hydrolase [Oryza sativa]
Ta.22728.1.S1_s_at			3.5457					Traes_2BS_0B11A6B7D.2	BRADI1G19010.1	LOC_Os07g46520	CK163836	Ta.22728.1	FGAS016472	DT-related protein (Dr1) [Oryza sativa (japonica cultivar-group)]	Ta.39420	TSA: Triticum aestivum Unigene148264 mRNA sequence
Ta.22743.1.S1_x_at			2.1872								CA652933	Ta.22743.1	wre1n_pk156_a11	unknown	Ta.22743	Transcribed locus
Ta.22756.1.S1_at			3.5141					Traes_5BL_C18A5BEAF.1	BRADI1G07930.1	LOC_Os03g55240	CA602673	Ta.22756.1	wr1_pk0019_e10	cytochrome P450 [Lolium rigidum] / flavone synthase II [Iris x hollandica] (contig annotation)	Ta.56402	TSA: Triticum aestivum Unigene154944 mRNA sequence
Ta.22762.2.S1_at			0.4473					Traes_6AS_606F61E8B.1	BRADI1G54030.1		CA623562	Ta.22762.2	wl1n_pk0108_c9	A maize sequence?	Ta.56619	TSA: Triticum aestivum Unigene76392 mRNA sequence
Ta.22764.1.S1_x_at			2.6765					Traes_5BL_3C394AF92.1	BRADI4G37720.1	LOC_Os09g38560	CA693081	Ta.22764.1	wlm96_pk061_e22	low temperature and salt responsive protein [Pennisetum glaucum]	Ta.71573	TSA: Triticum aestivum cultivar Bobwhite isotig24007.flagleaf mRNA sequence
Ta.22766.1.S1_a_at			0.318								CA746038	Ta.22766.1	wri2s_pk003_k12	unknown	Ta.96786	TSA: Triticum aestivum Unigene71601 mRNA sequence
Ta.22766.1.S1_at			0.316					Traes_6DL_A8965F6FB.2			CA746038	Ta.22766.1	wri2s_pk003_k12	unknown	Ta.96786	TSA: Triticum aestivum Unigene71601 mRNA sequence
Ta.22766.2.S1_x_at			0.3557					Traes_6DL_A8965F6FB.2	BRADI3G51520.1		CA699851	Ta.22766.2	wlk8_pk0023_c11	(auto_contig_anno no blast match)	Ta.96786	TSA: Triticum aestivum Unigene71601 mRNA sequence
Ta.2278.1.S1_x_at			2.6091					Traes_2BL_E366A5226.1	BRADI5G14430.1		CK199734	Ta.2278.1	FGAS008241	similar to chitinase II precursor [Triticum aestivum]	Ta.54990	TSA: Triticum aestivum Unigene117957 mRNA sequence
Ta.2278.2.S1_a_at	2.0661										CK196331	Ta.2278.2	FGAS004787	unknown	Ta.54990	TSA: Triticum aestivum Unigene117957 mRNA sequence
Ta.2278.2.S1_at	2.1991										CK196331	Ta.2278.2	FGAS004787	unknown	Ta.54990	TSA: Triticum aestivum Unigene117957 mRNA sequence
Ta.2278.2.S1_x_at	2.1459							Traes_2BL_E366A5226.1			CK196331	Ta.2278.2	FGAS004787	unknown	Ta.54990	TSA: Triticum aestivum Unigene117957 mRNA sequence
Ta.22817.4.S1_at			2.5096					Traes_5DL_500C66579.1	BRADI4G08760.1	LOC_Os09g04790	BG905908	Ta.22817.4	TaLr1_143D05_F	(auto_contig_anno e-value=1E-17; target_length=894) Exocyst complex component Sec3 (BM-012)	Ta.36519	TSA: Triticum aestivum Unigene103490 mRNA sequence
Ta.22916.1.S1_x_at							0.4713	Traes_6DS_A52DF7FE4.2	BRADI3G21030.1		BJ238756	Ta.22916.1	BJ238756	similar to proline-rich protein [Oryza sativa] (contig annotation)	Ta.7025	TSA: Triticum aestivum Ta_Contig127957.ansp mRNA sequence
Ta.22918.1.S1_x_at				2.6216	2.6658			Traes_1BL_2101C49BD.1			CD927230	Ta.22918.1	GR45_101G19R010607	unknown	Ta.28542	TSA: Triticum aestivum Unigene77481 mRNA sequence
Ta.22929.2.S1_s_at	0.4813							Traes_5BL_9E9DF847E.1	BRADI1G06060.1	LOC_Os03g57870	BQ800794	Ta.22929.2	WHE2802_G10_M20ZS	(auto_contig_anno e-value=1E-100; target_length=356) Activator 1 38 kDa subunit (Replication factor C 38 kDa subunit) (A1 38 kDa subunit) (RF-C 38 kDa subunit) (RFC38) (Replication
Ta.22933.1.S1_at			2.4288					Traes_4AL_F52F9F1BE.1			CD939586	Ta.22933.1	OV_114B09F010312	unknown	Ta.95894	TSA: Triticum aestivum Ta_Contig75864.ansp mRNA sequence
Ta.22954.1.S1_a_at		4.6771		2.7784	2.3675						CA673824	Ta.22954.1	wlsu2_pk022_d22	(auto_contig_anno e-value=1E-158; target_length=153766) Triticum aestivum cultivar Renan clone BAC 930H14, complete sequence	Ta.91599	TSA: Triticum aestivum Unigene75524 mRNA sequence
Ta.22954.1.S1_at		4.6928			2.5942						CA673824	Ta.22954.1	wlsu2_pk022_d22	(auto_contig_anno e-value=1E-158; target_length=153766) Triticum aestivum cultivar Renan clone BAC 930H14, complete sequence	Ta.91599	TSA: Triticum aestivum Unigene75524 mRNA sequence
Ta.22957.1.S1_at			4.287	0.4258				Traes_7DS_1F4C64537.1			CA602464	Ta.22957.1	wr1_pk0009_e9	unknown	Ta.22957	TSA: Triticum aestivum Unigene43706 mRNA sequence
Ta.22967.1.S1_x_at			11.4753					Traes_4BS_9BDCDFB99.1			CA690832	Ta.22967.1	wlm96_pk052_b6	germin-like protein 4 [Triticum aestivum]	Ta.35388	PSBGer4 protein
Ta.22980.3.S1_x_at			2.0276					Traes_3AS_369371CF7.1	BRADI2G07940.1	LOC_Os01g13210	BJ285062	Ta.22980.3	BJ285062	similar to plasma membrane polypeptide -like [Oryza sativa (japonica cultivar-group)] ; Salt-stress root protein RS1	Ta.54189	TSA: Triticum aestivum Unigene121886 mRNA sequence
Ta.22981.3.S1_a_at			3.3418					Traes_6DL_BC3D89A7A.1	BRADI3G52660.1	LOC_Os02g47470	BJ291883	Ta.22981.3	BJ291883	ABA 8'-hydroxylase cytochrome P450 CYP707A1 [Hordeum vulgare subsp. vulgare] (contig annotation)	Ta.22981	TSA: Triticum aestivum Unigene131623 mRNA sequence
Ta.22984.1.S1_x_at			0.3811					Traes_1AL_0F39673AF1.3	BRADI2G16290.1	LOC_Os01g52240	CK211804	Ta.22984.1	FGAS023663	light harvesting chlorophyll a/b-binding protein [Nicotiana sylvestris]	Ta.69744	TSA: Triticum aestivum Unigene67660 mRNA sequence
Ta.22984.2.S1_x_at			0.3411				0.4515	Traes_1AL_0F39673AF1.3	BRADI2G16290.1	LOC_Os01g52240	CK164231	Ta.22984.2	FGAS048130	chlorophyll a/b binding protein	Ta.69744	TSA: Triticum aestivum Unigene67660 mRNA sequence
Ta.23014.2.S1_at			2.0543					Traes_5BL_B72FB70EA.1	BRADI4G43710.1	LOC_Os11g03730	CA744441	Ta.23014.2	wri1s_pk007_n9	arabinoxylan arabinofuranohydrolase isoenzyme AXAH-I [Hordeum vulgare]	Ta.92579	TSA: Triticum aestivum Unigene146589 mRNA sequence
Ta.23028.1.A1_at			0.4757					Traes_7AS_15078CC8B.2		LOC_Os08g41320	CA722150	Ta.23028.1	wds1c_pk003_f19_f	bHLH transcription factor [Oryza sativa (japonica cultivar-group)] (contig annotation)
Ta.23032.2.S1_a_at			2.0805				2.6164			LOC_Os07g42714	CA694199	Ta.23032.2	wlmk4_pk0009_f5	similar to calmodulin-like protein [Oryza sativa]	Ta.96782	TSA: Triticum aestivum cultivar Kukri KukriC6723_6 mRNA sequence
Ta.23032.2.S1_x_at							2.4152	Traes_2DS_CAD0529AF.1	BRADI1G21095.1	LOC_Os07g42714	CA694199	Ta.23032.2	wlmk4_pk0009_f5	similar to calmodulin-like protein [Oryza sativa]	Ta.96782	TSA: Triticum aestivum cultivar Kukri KukriC6723_6 mRNA sequence
Ta.2304.1.S1_at			0.4702					Traes_6DS_B6E53FECE.1	BRADI3G05240.1	LOC_Os02g07410	CD932249	Ta.2304.1	GR45_117G01R010830	glycine decarboxylase complex H-protein [Oryza sativa (japonica cultivar-group)]	Ta.2304	TSA: Triticum aestivum Unigene76664 mRNA sequence
Ta.23059.1.S1_x_at							2.1096	Traes_3AL_108D1DC52.1		LOC_Os01g65680	CA608281	Ta.23059.1	wr1_pk0089_f11	4,5-DOPA dioxygenase extradiol [Oryza sativa (japonica cultivar-group)]	Ta.23059	TSA: Triticum aestivum Unigene145934 mRNA sequence
Ta.23063.1.S1_s_at				0.4814				Traes_3DL_DADD9522F.1	BRADI2G59340.1	LOC_Os01g70130	BJ285910	Ta.23063.1	BJ285910	cell cycle dependent kinase C [Oryza sativa (japonica cultivar-group)]	Ta.11190	TSA: Triticum aestivum Unigene148001 mRNA sequence
Ta.23066.1.S1_s_at							2.9813	Traes_2DS_D554E8024.1		LOC_Os07g37280	CA619868	Ta.23066.1	wl1n_pk0060_g2	A maize sequence?	Ta.71149	TSA: Triticum aestivum Unigene10905 mRNA sequence
Ta.23066.2.S1_s_at							2.2994	Traes_2BS_94EA74C6E.1		LOC_Os07g37280	CA592928	Ta.23066.2	wpa1c_pk001_g4	unknown	Ta.71149	TSA: Triticum aestivum Unigene10905 mRNA sequence
Ta.23072.1.S1_at							3.2519	Traes_1BL_94AD6D467.1			CD374031	Ta.23072.1	WHE2623_C05_F09ZT	aminotransferase [Oryza sativa (japonica cultivar-group)] (contig annotation)	Ta.92474	TSA: Triticum aestivum Unigene84215 mRNA sequence
Ta.23082.1.S1_s_at			3.7571				2.9669	Traes_1AL_89D46AA8D.1			CA616144	Ta.23082.1	wr1_pk181_f8	unknown	Ta.95907	TSA: Triticum aestivum Unigene115558 mRNA sequence
Ta.23090.1.A1_at			3.4231								CA728102	Ta.23090.1	wdi1c_pk004_k7	Chitinase (contig annotation)	Ta.54078	Chitinase 2
Ta.23093.1.S1_at	2.504										CA604801	Ta.23093.1	wr1_pk0048_h1	(auto_contig_anno e-value=8E-28; target_length=979) Strong similarity to an unknown protein F23F1.11 gi|7486038 from Arabidopsis thaliana BAC F23F1 gb|AC004680. ESTs gb|T75672, gb|N65732 and gb|AA404793 come from this gene	Ta.55505	TSA: Triticum aestivum Unigene149322 mRNA sequence
Ta.23093.1.S1_s_at	2.2942							Traes_5AL_4675ECC59.2			CA604801	Ta.23093.1	wr1_pk0048_h1	(auto_contig_anno e-value=8E-28; target_length=979) Strong similarity to an unknown protein F23F1.11 gi|7486038 from Arabidopsis thaliana BAC F23F1 gb|AC004680. ESTs gb|T75672, gb|N65732 and gb|AA404793 come from this gene	Ta.55505	TSA: Triticum aestivum Unigene149322 mRNA sequence
Ta.23097.1.S1_s_at			7.8728				2.1523			LOC_Os01g57004	CA699090	Ta.23097.1	wlk8_pk0013_e10	unknown	Ta.23097	TSA: Triticum aestivum Unigene21860 mRNA sequence
Ta.23097.1.S1_x_at			6.8608						BRADI2G51675.1	LOC_Os01g57004	CA699090	Ta.23097.1	wlk8_pk0013_e10	unknown	Ta.23097	TSA: Triticum aestivum Unigene21860 mRNA sequence
Ta.231.1.S1_at			4.7246							LOC_Os10g34920	AF079526.1	Ta.231.1
Ta.231.1.S1_x_at			5.4963					Traes_1AL_82AAF3E95.1	BRADI3G29710.1	LOC_Os10g34920	AF079526.1	Ta.231.1
Ta.23112.1.S1_x_at			2.0309					Traes_2BS_6F7623475.1	BRADI3G30860.1	LOC_Os10g37340	CD935642	Ta.23112.1	OV_102B02R010427	gamma-lyase [Oryza sativa (japonica cultivar-group)]	Ta.70175	TSA: Triticum aestivum Unigene98598 mRNA sequence
Ta.23115.2.S1_x_at			2.7168				2.5489	Traes_6DL_A4CE8D26B.1			CA691097	Ta.23115.2	wlm96_pk054_f22	(auto_contig_anno e-value=4E-56; target_length=411) Hypothetical protein yeiA	Ta.35724	TSA: Triticum aestivum Unigene53904 mRNA sequence
Ta.23115.3.S1_a_at			2.9616					Traes_6BL_C433D70A3.1	BRADI3G59890.1	LOC_Os02g50350	CA640124	Ta.23115.3	wre1n_pk0031_c2	Dihydropyrimidine dehydrogenase (NADP(+))	Ta.35724	TSA: Triticum aestivum Unigene53904 mRNA sequence
Ta.23129.1.S1_at			0.3838							LOC_Os11g42550	CA624439	Ta.23129.1	wl1n_pk0119_e7	A maize sequence?	Ta.23129	TSA: Triticum aestivum Unigene81874 mRNA sequence
Ta.23129.1.S1_x_at			0.4038					Traes_3B_24278CD93.1	BRADI4G11540.1	LOC_Os11g42550	CA624439	Ta.23129.1	wl1n_pk0119_e7	A maize sequence?	Ta.23129	TSA: Triticum aestivum Unigene81874 mRNA sequence
Ta.23149.1.S1_at			2.0925					Traes_2DL_07C68D56E.2	BRADI5G20760.1	LOC_Os04g51400	BU099963	Ta.23149.1	WHE3313_E07_I13ZS	DNA binding zinc finger protein-like [Oryza sativa (japonica cultivar-group)]	Ta.34369	TSA: Triticum aestivum Unigene131770 mRNA sequence
Ta.23167.1.S1_at			2.6288								CA653708	Ta.23167.1	wre1n_pk191_c7	Peroxidase (contig annotation)	Ta.23167	Transcribed locus, moderately similar to NP_001046400.2 Os02g0240100 [Oryza sativa Japonica Group]
Ta.23167.1.S1_x_at			2.8322					Traes_7DL_7B7ACB8BF.1			CA653708	Ta.23167.1	wre1n_pk191_c7	Peroxidase (contig annotation)	Ta.23167	Transcribed locus, moderately similar to NP_001046400.2 Os02g0240100 [Oryza sativa Japonica Group]
Ta.23176.1.S1_at			2.52					Traes_3B_04704B20F.1	BRADI2G41950.1	LOC_Os01g40094	CK208784	Ta.23176.1	FGAS020503	protein phosphatase 2C-like protein [Oryza sativa (japonica cultivar-group)]	Ta.23176	Protein phosphatase 2C
Ta.23191.1.S1_at							0.4547	Traes_2BS_F7AC42165.2			CA742872	Ta.23191.1	wri1s_pk004_o1	unknown	Ta.23191	TSA: Triticum aestivum Unigene96624 mRNA sequence
Ta.23204.3.A1_a_at			2.0172					Traes_4DL_32D6B3BA6.1	BRADI1G72280.1	LOC_Os03g08700	CA737221	Ta.23204.3	wpi2s_pk001_c7	unknown	Ta.33250	TSA: Triticum aestivum Unigene104428 mRNA sequence
Ta.23219.1.A1_x_at			0.4337					Traes_7DL_CE37E2AF1.1			CA737258	Ta.23219.1	wpi2s_pk001_n10	unknown	Ta.96685	TSA: Triticum aestivum Unigene94491 mRNA sequence
Ta.23220.1.S1_at			0.487					Traes_2DL_8EF1A2637.1			CA501990	Ta.23220.1	WHE4041_C04_E07ZT	(auto_contig_anno no blast match)	Ta.23220	TSA: Triticum aestivum Unigene100708 mRNA sequence
Ta.23248.1.S1_at							2.9738	Traes_1BL_5C0E7A70E.2	BRADI2G25360.1	LOC_Os05g34180	CD373747	Ta.23248.1	WHE0492_H06_O12ZT	Isopentenyl-diphosphate Delta-isomerase	Ta.23248	TSA: Triticum aestivum Unigene121817 mRNA sequence
Ta.23252.1.S1_at			2.184					Traes_6AL_49F9AF7F9.1	BRADI3G51810.1	LOC_Os02g45780	CK213889	Ta.23252.1	FGAS025801	unknown	Ta.40558	RING finger protein
Ta.23271.1.S1_s_at			0.4372		2.0269		0.2742				CA680274	Ta.23271.1	wlm24_pk0004_a5	unknown	Ta.199362	TSA: Triticum aestivum cultivar Bobwhite isotig08327.flagleaf mRNA sequence
Ta.23272.1.S1_at	3.0328		7.7026	2.9833			4.0286	Traes_3DS_9897882C9.1	BRADI2G04760.1	LOC_Os01g08100	CA695961	Ta.23272.1	wlmk8_pk0017_f3	UDP-glucose: flavonoid 7-O-glucosyltransferase [Oryza sativa (japonica cultivar-group)]	Ta.75017	UDP-glycosyltransferase
Ta.23304.1.S1_at				2.0538				Traes_4AL_77BEDA617.1	BRADI1G11550.2	LOC_Os03g49490	CK196105	Ta.23304.1	FGAS004552	rowth factor [Oryza sativa (japonica cultivar-group)]	Ta.23304	TSA: Triticum aestivum Unigene6990 mRNA sequence
Ta.23317.3.S1_a_at			2.072					Traes_7AL_8AB23776E.2	BRADI1G36250.2	LOC_Os06g40650	CA637711	Ta.23317.3	wre1n_pk0002_b12	copine I [Oryza sativa (japonica cultivar-group)]	Ta.18588	TSA: Triticum aestivum Unigene150104 mRNA sequence
Ta.23322.1.S1_s_at			2.4156								CA668995	Ta.23322.1	wlsu1_pk020_f2	thaumatin-like protein TLP8 [Hordeum vulgare]	Ta.55243	TSA: Triticum aestivum Unigene55501 mRNA sequence
Ta.23324.1.S1_at							0.3313				CA681101	Ta.23324.1	wlm24_pk0018_c11	unknown	Ta.73889	TSA: Triticum aestivum cultivar Bobwhite isotig28276.flagleaf mRNA sequence
Ta.23327.1.S1_at							0.2992				CD862505	Ta.23327.1	AZO1_103L11F010126	unknown	Ta.23327	TSA: Triticum aestivum Unigene7434 mRNA sequence
Ta.23342.1.S1_at			2.0815					TRAES3BF272900010CFD_t1	BRADI2G60926.1	LOC_Os01g72250	CD873149	Ta.23342.1	AZO2_122H18R010406	UMP synthase [Oryza sativa]	Ta.23309	TSA: Triticum aestivum Unigene150106 mRNA sequence
Ta.23348.3.A1_x_at			0.423				0.4725				CA675884	Ta.23348.3	wlsu2_pk029_b20	unknown	Ta.57180	TSA: Triticum aestivum Unigene150631 mRNA sequence
Ta.23366.3.A1_at			0.3763								BQ161967	Ta.23366.3	WHE0488_C05_E10ZT	class III peroxidase [Oryza sativa (japonica cultivar-group)]	Ta.54251	TSA: Triticum aestivum Unigene102960 mRNA sequence
Ta.23366.3.A1_x_at			0.366					TRAES3BF091100060CFD_t1			BQ161967	Ta.23366.3	WHE0488_C05_E10ZT	class III peroxidase [Oryza sativa (japonica cultivar-group)]	Ta.54251	TSA: Triticum aestivum Unigene102960 mRNA sequence
Ta.23371.1.S1_a_at			2.8766					Traes_7AL_72A908F12.2	BRADI1G35780.3	LOC_Os06g24730	CK212345	Ta.23371.1	FGAS024217	hydrolase-like [Oryza sativa (japonica cultivar-group)]	Ta.23371	TSA: Triticum aestivum Unigene160681 mRNA sequence
Ta.23371.2.S1_at			2.1809					Traes_7BL_BF02CF155.1	BRADI1G35780.4	LOC_Os06g24730	CA743062	Ta.23371.2	wri1s_pk002_o11	hydrolase-like [Oryza sativa (japonica cultivar-group)]	Ta.23371	TSA: Triticum aestivum Unigene160681 mRNA sequence
Ta.23390.1.S1_at			0.4777					Traes_4AL_94E76D27B.1			CA610110	Ta.23390.1	wr1_pk0114_a12	unknown	Ta.69130	TSA: Triticum aestivum Unigene81959 mRNA sequence
Ta.23390.2.S1_at	0.4256							Traes_4AL_94E76D27B.1	BRADI3G37500.2		CA699025	Ta.23390.2	wlk8_pk0011_f2	(auto_contig_anno e-value=6E-24; target_length=169948) Oryza sativa (japonica cultivar-group) genomic DNA, chromosome 8, BAC clone:OJ1117_F10	Ta.69130	TSA: Triticum aestivum Unigene81959 mRNA sequence
Ta.23392.1.S1_at			2.0107					Traes_4AS_5135DC537.1			CD875437	Ta.23392.1	AZO3_105B11F011002	membrane protein [Oryza sativa (japonica cultivar-group)]	Ta.23392	TSA: Triticum aestivum Unigene150624 mRNA sequence
Ta.23397.2.S1_at			2.0104								CA718270	Ta.23397.2	wdk5c_pk005_p11	unknown	Ta.58365	Transcribed locus, weakly similar to XP_002953379.1 extracellular matrix glycoprotein pherophorin-V9 [Volvox carteri f. nagariensis]
Ta.23398.1.S1_s_at			2.6601					Traes_3DL_380173309.2	BRADI2G48650.1	LOC_Os01g52630	CA638128	Ta.23398.1	wre1n_pk0006_e10	(auto_contig_anno e-value=8E-19; target_length=551) RCC1 and BTB domain-containing protein 2 (Regulator of chromosome condensation and BTB domain-containing protein 2) (Chromosome condensation	Ta.23398	TSA: Triticum aestivum Unigene135262 mRNA sequence
Ta.23419.1.S1_x_at				0.4095				Traes_1BL_5059FD5F8.1	BRADI1G55620.1	LOC_Os01g14410	CK216032	Ta.23419.1	FGAS028009	early light-induced protein, high molecular weight, precursor [Hordeum vulgare] (an intron left in?)	Ta.32587	TSA: Triticum aestivum Unigene154725 mRNA sequence
Ta.23421.1.A1_at			0.4757					Traes_7BS_A9B8E9146.1		LOC_Os06g12790	BG904697	Ta.23421.1	TaLr1_134C03_F	(auto_contig_anno e-value=1E-121; target_length=262) CHLOROPHYLL A-B BINDING PROTEIN 1 PRECURSOR (LHCII TYPE I CAB-1) (LHCP)	Ta.44730	Putative small GTP-binding protein
Ta.23659.1.S1_at			3.4502					Traes_1BL_85E4C2FE1.1	BRADI2G18100.3	LOC_Os05g46480	AY148491.1	Ta.23659.1
Ta.23693.1.S1_at							0.4556	Traes_6DS_9D36E03C6.1			BJ249564	Ta.23693.1	BJ249564	unknown	Ta.3629	TSA: Triticum aestivum Unigene28565 mRNA sequence
Ta.23715.1.S1_at			0.4685					Traes_3DL_77C9758E8.1	BRADI2G44040.1	LOC_Os01g43580	BJ216647	Ta.23715.1	BJ216647	(auto_contig_anno e-value=1E-153; target_length=1807) 18S Soybean (Glycine max) 18S ribosomal RNA	Ta.23715	TSA: Triticum aestivum Unigene9716 mRNA sequence
Ta.23743.1.S1_at			2.1574					Traes_4DS_B58ADAD15.1	BRADI1G09737.1	LOC_Os05g24550	X66014.1	Ta.23743.1
Ta.23763.1.S1_at	0.4663		0.3533	0.2057			5.5155	Traes_6AS_9557563D1.2	BRADI1G11680.1	LOC_Os03g49380	CK213159	Ta.23763.1	FGAS025064	Lipoxygenase	Ta.23763	Lipoxygenase
Ta.23797.1.S1_x_at	2.0673		7.4586					Traes_1AL_34404D5D8.2	BRADI2G18100.1	LOC_Os05g46480	AY148490.1	Ta.23797.1
Ta.23807.2.S1_s_at							2.8459			LOC_Os11g10590	BJ217967	Ta.23807.2	BJ217967	unknown	Ta.53998	TSA: Triticum aestivum Unigene148688 mRNA sequence
Ta.23814.1.S1_at			9.2426					Traes_2BL_7D2114731.1	BRADI5G07910.1	LOC_Os04g31710	CD919701	Ta.23814.1	G608_114E09R011027	unknown	Ta.55007	TSA: Triticum aestivum Ta_Contig181500.ansp mRNA sequence
Ta.2392.1.S1_x_at			0.4677					Traes_5BL_047E8E2C1.1			CA623973	Ta.2392.1	wl1n_pk0111_e1	A maize sequence?	Ta.69739	TSA: Triticum aestivum Unigene77114 mRNA sequence
Ta.23967.1.S1_s_at			0.4476								CD900389	Ta.23967.1	G356_001G18R011023	alpha purothionin [Triticum aestivum]	Ta.91	Alpha1 purothionin
Ta.23967.1.S1_x_at			0.4995					Traes_1BL_5E6FB0425.1			CD900389	Ta.23967.1	G356_001G18R011023	alpha purothionin [Triticum aestivum]	Ta.91	Alpha1 purothionin
Ta.23970.1.A1_at			3.5464							LOC_Os04g40990	CA722098	Ta.23970.1	wds1c_pk003_e18_f	malate synthase [Zea mays]
Ta.23970.1.A1_x_at			3.0272					Traes_2AL_BE5540B1E.1	BRADI5G13940.1	LOC_Os04g40990	CA722098	Ta.23970.1	wds1c_pk003_e18_f	malate synthase [Zea mays]
Ta.23985.1.A1_s_at			0.4718					Traes_1AL_86EFC2804.1			CA722271	Ta.23985.1	wds1c_pk003_j10_f	(auto_contig_anno e-value=6E-14; target_length=1194) Oryza sativa (japonica cultivar-group) cDNA clone:002-163-D09, full insert sequence
Ta.23989.1.A1_at			4.8324					Traes_2AS_76D816EE4.1	BRADI1G25870.1		CA722298	Ta.23989.1	wds1c_pk003_j4_f	(auto_contig_anno e-value=1E-90; target_length=576) Isocitrate lyase (Isocitrase) (Isocitratase) (ICL)
Ta.24015.1.A1_at			2.484					Traes_7AS_7232546E1.1	BRADI1G43680.1	LOC_Os06g16350	CA722507	Ta.24015.1	wds1c_pk002_l15_f	Peroxidase [Oryza sativa Japonica Group]
Ta.24061.1.A1_x_at							2.2434	Traes_7AL_8D2A37140.1	BRADI1G33840.1	LOC_Os06g48200	CA722804	Ta.24061.1	wds1c_pk004_c14_f	xyloglucan endotransglycosylase (XET) [Hordeum vulgare subsp. vulgare]
Ta.24106.1.S1_x_at							2.8485	Traes_2BS_B6EBC0962.1	BRADI1G17840.1	LOC_Os07g48050	CA665159	Ta.24106.1	wlk1_pk0009_b11	peroxidase [Triticum aestivum]	Ta.61022	Peroxidase
Ta.24120.1.S1_at			0.4007					Traes_1DL_2B473C495.2	BRADI3G33110.1	LOC_Os10g40700	AY543541.1	Ta.24120.1
Ta.24122.1.S1_at			0.4636					Traes_2BS_F8BE209E3.1	BRADI5G04130.1	LOC_Os04g15920	BJ272620	Ta.24122.1	BJ272620	(auto_contig_anno e-value=2E-51; target_length=535) Pre-mRNA-splicing factor SLU7-B	Ta.24122	TSA: Triticum aestivum Unigene125492 mRNA sequence
Ta.24123.2.S1_at	0.4418							Traes_5BL_E2E0C1A3F.3	BRADI3G17630.1	LOC_Os08g10030	BE517942	Ta.24123.2	WHE0804_A05_B10ZS	similar to KH domain-containing protein [Arabidopsis thaliana]	Ta.6978	TSA: Triticum aestivum Unigene8407 mRNA sequence
Ta.24150.1.S1_at							3.5124	Traes_1BS_51D0630EC.2	BRADI2G13110.1	LOC_Os01g27360	AY064481.1	Ta.24150.1
Ta.24158.1.S1_a_at			14.0506	0.3761				Traes_4BL_34C9568C8.2			BE515946	Ta.24158.1	WHE0604_H04_P08ZA	similar to embryo-specific protein [Oryza sativa (japonica cultivar-group)] (contig annotation)	Ta.55850	Transcribed locus, weakly similar to XP_003562029.1 PREDICTED: uncharacterized protein LOC100844536 [Brachypodium distachyon]
Ta.24171.1.S1_s_at							0.4885	Traes_5BL_2C797FB98.2	BRADI1G05330.1		BQ752783	Ta.24171.1	WHE4119_B01_D01ZS	(auto_contig_anno e-value=2E-24; target_length=238) HISTONE H1	Ta.24171	TSA: Triticum aestivum Unigene28834 mRNA sequence
Ta.24211.2.A1_at							0.4671	Traes_4BS_57C731C4D.2			BJ252201	Ta.24211.2	BJ252201	unknown	Ta.24211	TSA: Triticum aestivum Unigene140673 mRNA sequence
Ta.24269.1.A1_at			0.4194					Traes_2BL_FCAE67A28.1			BQ162448	Ta.24269.1	WHE0417_h03_o05zT	(auto_contig_anno e-value=1E-20; target_length=125) hypothetical protein [Oryza sativa Japonica Group] gi|125583291|gb|EAZ24222.1| hypothetical protein OsJ_007705 [Oryza sativa (japonica cultivar-group)]	Ta.71123	TSA: Triticum aestivum Unigene78084 mRNA sequence
Ta.24281.1.S1_at			0.45				0.4788				BQ169452	Ta.24281.1	WHE1795_B01_C01ZT	unknown	Ta.33518	TSA: Triticum aestivum Unigene54000 mRNA sequence
Ta.24281.2.A1_at			0.4306					Traes_5BL_6AFEC5789.1	BRADI4G32310.1	LOC_Os09g28690	CD490462	Ta.24281.2	WHE2904_G12_N24ZT	unknown	Ta.33518	TSA: Triticum aestivum Unigene54000 mRNA sequence
Ta.24294.1.A1_at			6.6623				2.6452	Traes_6DL_BD842B321.1			BQ172428	Ta.24294.1	WHE2064_H07_O14ZT	similar to homeodomain leucine zipper protein [Oryza sativa (japonica cultivar-group)] (contig annotation)	Ta.12477	TSA: Triticum aestivum Unigene5032 mRNA sequence
Ta.24332.1.S1_at	2.2218							Traes_3DS_909E445F1.1	BRADI2G12990.1	LOC_Os01g04380	CD453475	Ta.24332.1	WHE0761_C04_F07ZT	heat shock protein 16.9B [Triticum aestivum]	Ta.16248	Heat shock protein 16.9B
Ta.24336.1.S1_at			3.5433							LOC_Os02g07160	BT009036.1	Ta.24336.1
Ta.24336.1.S1_x_at			3.534					Traes_6AS_67FD620BE.2	BRADI3G05060.1	LOC_Os02g07160	BT009036.1	Ta.24336.1
Ta.24339.1.S1_at			2.275					Traes_3AS_08ED2B51E.1			CA601669	Ta.24339.1	wr1_pk0002_d11	unknown	Ta.55632	TSA: Triticum aestivum Unigene104354 mRNA sequence
Ta.24423.1.S1_s_at							0.3734	Traes_4BL_A45693D2E.1	BRADI1G78340.2		CA638337	Ta.24423.1	wre1n_pk0009_d10	(auto_contig_anno e-value=1E-123; target_length=327) Expansin-B7 precursor (OsEXPB7) (Beta-expansin-7) (OsaEXPb1.12)	Ta.10186	Beta-expansin EXPB6
Ta.24477.1.S1_at			2.2682				2.3472	Traes_3DL_B1B3D756E.2			CA667842	Ta.24477.1	wlsu1_pk015_g9	unknown	Ta.24477	TSA: Triticum aestivum Unigene96610 mRNA sequence
Ta.24535.1.S1_at			0.385				8.3642	Traes_1BS_2BCFB8A20.3			BJ228382	Ta.24535.1
Ta.24542.1.S1_at			2.1795					Traes_4DL_C9976C296.1	BRADI1G73100.1		CA638580	Ta.24542.1	wre1n_pk0012_g7	unknown	Ta.92311	Histone deacetylase HDAC2
Ta.24544.1.S1_at			2.9032		0.497			TRAES3BF052600030CFD_t1	BRADI2G55310.1	LOC_Os01g63690	CK200303	Ta.24544.1	FGAS008813	nematode-resistance protein [Hordeum vulgare]	Ta.39531	TSA: Triticum aestivum Unigene153931 mRNA sequence
Ta.24564.1.S1_a_at			0.479					Traes_3DL_5C0BC5611.2			BQ805221	Ta.24564.1	WHE3564_C04_E08ZS	unknown	Ta.13367	TSA: Triticum aestivum Unigene160408 mRNA sequence
Ta.24576.1.A1_at							2.0497	Traes_3AS_E608943AD.1	BRADI5G12580.1	LOC_Os04g38950	BQ483083	Ta.24576.1	WHE0481_E12_J23ZY	(auto_contig_anno e-value=5E-60; target_length=190) Anthranilate synthase component II (Glutamine amido-transferase)	Ta.24576	TSA: Triticum aestivum Unigene43935 mRNA sequence
Ta.24630.1.S1_x_at			2.082					Traes_4AS_291714B9C.2			CD915581	Ta.24630.1	G550_126L16F010716	(auto_contig_anno e-value=1E-13; target_length=557) Zea mays clone 19891 mRNA sequence	Ta.92311	Histone deacetylase HDAC2
Ta.24630.2.S1_x_at	2.0331		3.2285					Traes_4AS_291714B9C.2	BRADI1G73100.1		CD866385	Ta.24630.2	AZO2_103E15F001103	unknown	Ta.92311	Histone deacetylase HDAC2
Ta.24654.1.S1_at		0.4391	5.29				2.6294	Traes_4AS_C19AB3A1A.1			CA605778	Ta.24654.1	wr1_pk0060_f2	Asparagine synthase (glutamine-hydrolyzing) (contig annotation)	Ta.67676	TSA: Triticum aestivum Unigene26230 mRNA sequence
Ta.24664.1.S1_at			2.2359					Traes_5DL_92CBBE968.1			CA698112	Ta.24664.1	wlk4_pk0022_g10	unknown	Ta.24664	R2R3-MYB protein
Ta.24691.2.S1_at			0.4666					Traes_2DL_8A52AFA08.2			CA608771	Ta.24691.2	wr1_pk0098_f8	similar to myosin-related [Arabidopsis thaliana] (contig annotation)	Ta.24691	TSA: Triticum aestivum Unigene140247 mRNA sequence
Ta.24710.1.S1_at							2.0328	Traes_2BS_B6EBC0962.1	BRADI1G17840.1	LOC_Os07g48050	CA678411	Ta.24710.1	wlm12_pk0025_b10	Peroxidase	Ta.61022	Peroxidase
Ta.24724.1.S1_a_at			2.7128					Traes_1AS_3CABBFC7E.2		LOC_Os05g04700	CA646334	Ta.24724.1	wre1n_pk0104_f10	plasma membrane protein 3 [Leymus chinensis] / early drought induced protein (R1G1B) [Oryza sativa (indica cultivar-group)]	Ta.1998	TSA: Triticum aestivum Unigene105471 mRNA sequence
Ta.24730.2.S1_x_at	0.4886		0.3278				0.3861	Traes_2BL_F22336B90.2			BE430562	Ta.24730.2	SUN004_C02R991213	protochlorophyilide reductase [Triticum aestivum] (poor sequence quality)	Ta.54704	TSA: Triticum aestivum Ta_Contig15000.ansp mRNA sequence
Ta.24732.1.S1_at	0.4778						0.4769	Traes_2BL_EA1079E40.1	BRADI5G08430.1		BQ804515	Ta.24732.1	WHE3555_E12_I23ZS	unknown	Ta.199007	TSA: Triticum aestivum Unigene9437 mRNA sequence
Ta.24741.1.S1_at			0.3822					Traes_5BL_4FEA379DF1.1	BRADI4G40400.1		CA640952	Ta.24741.1	wre1n_pk0039_e12	(auto_contig_anno e-value=1E-45; target_length=295) Os12g0204500 [Oryza sativa (japonica cultivar-group)] gi|77553318|gb|ABA96114.1| uncharacterized plant-specific domain TIGR01627 family protein, expressed [Oryza sativa (japonica cultivar-group)]	Ta.92377	TSA: Triticum aestivum Unigene17137 mRNA sequence
Ta.24746.1.S1_x_at			0.4513					Traes_4AL_CCB185362.1	BRADI4G24650.1	LOC_Os11g06720	CD869359	Ta.24746.1	AZO2_111H03R010402	similar to abscisic acid- and stress-induced protein - rice [Oryza sativa (japonica cultivar-group)]	Ta.42169	Ribosomal protein L19
Ta.24748.1.S1_at			2.0895					Traes_2AS_22AADCA0B.3	BRADI1G18360.1	LOC_Os07g47100	AY040246.2	Ta.24748.1
Ta.24762.1.S1_x_at			0.4739					Traes_7DL_1C061B4C3.1	BRADI1G31820.1	LOC_Os06g45380	BE403783	Ta.24762.1	WHE0436_F05_L10ZS	vacuolar sorting receptor protein [Oryza sativa (japonica cultivar-group)]	Ta.24762	TSA: Triticum aestivum Unigene137282 mRNA sequence
Ta.24801.1.S1_at	3.5983							Traes_3DS_909E445F1.1	BRADI2G12990.1	LOC_Os01g04360	BQ804874	Ta.24801.1	WHE3560_A05_A10ZS	heat shock protein 16.9 [Triticum aestivum]	Ta.16248	Heat shock protein 16.9B
Ta.24810.1.S1_at			0.4928					EPlTAET00000010078		LOC_Os04g16734	BJ247487	Ta.24810.1	BJ247487	maturase [Triticum aestivum]	Ta.24810	TSA: Triticum aestivum Unigene128469 mRNA sequence
Ta.24841.2.S1_at	0.4954		0.2415				0.3305	TRAES3BF053100240CFD_t1			CA670519	Ta.24841.2	wlsu1_pk026_j24	unknown	Ta.24841	TSA: Triticum aestivum cultivar Bobwhite isotig11124.flagleaf mRNA sequence
Ta.24926.1.S1_at	0.3081		0.1638				0.2728	Traes_2BL_0574E1B45.1			CA685291	Ta.24926.1	wlm96_pk029_b4	unknown	Ta.14670	TSA: Triticum aestivum Unigene148776 mRNA sequence
Ta.24934.2.S1_a_at	2.1251		2.5143				2.0819	Traes_7DL_A2604A6D5.1			CA671749	Ta.24934.2	wlsu2_pk0014_h2	gibberellin oxidase [Oryza sativa (japonica cultivar-group)] (contig annotation)	Ta.24934	TSA: Triticum aestivum Unigene121282 mRNA sequence
Ta.24934.3.S1_at			2.8303				2.2177	Traes_7DL_A2604A6D5.1	BRADI3G31570.3	LOC_Os10g37899	CA695230	Ta.24934.3	wlmk8_pk0004_f1	anthocyanidin hydroxylase [Oryza sativa (japonica cultivar-group)]	Ta.24934	TSA: Triticum aestivum Unigene121282 mRNA sequence
Ta.24947.1.S1_at			2.8108					Traes_1BS_B84EA677D.1	BRADI2G36770.1	LOC_Os05g04700	BJ294249	Ta.24947.1	BJ294249	plasma membrane protein 3 [Leymus chinensis]	Ta.1998	TSA: Triticum aestivum Unigene105471 mRNA sequence
Ta.25026.1.S1_at			5.246					TRAES3BF042200050CFD_t1	BRADI2G07480.1	LOC_Os01g12580	BQ804965	Ta.25026.1	WHE3561_B06_D11ZS	dehydrin [Triticum turgidum subsp. durum]	Ta.54408	TSA: Triticum aestivum Unigene146411 mRNA sequence
Ta.25038.1.S1_at			0.4107								CA659698	Ta.25038.1	wlm1_pk0009_e9	(auto_contig_anno no blast match)	Ta.22488	TSA: Triticum aestivum cultivar Bobwhite isotig08936.flagleaf mRNA sequence
Ta.25039.2.S1_at			0.4101							LOC_Os03g52010	BJ261764	Ta.25039.2	BJ261764	lecithin-cholesterol acyl transferase [Oryza sativa (japonica cultivar-group)]	Ta.25039	TSA: Triticum aestivum Unigene134012 mRNA sequence
Ta.25039.2.S1_x_at			0.492					Traes_4BS_41E3B9EF6.1	BRADI1G09840.1	LOC_Os03g52010	BJ261764	Ta.25039.2	BJ261764	lecithin-cholesterol acyl transferase [Oryza sativa (japonica cultivar-group)]	Ta.25039	TSA: Triticum aestivum Unigene134012 mRNA sequence
Ta.25089.1.S1_s_at			8.8908					Traes_5DL_B316DF4621.1	BRADI4G33400.1	LOC_Os09g30418	CD920299	Ta.25089.1	G608_116J01F010912	(auto_contig_anno e-value=2E-23; target_length=112) LEA protein 12 [Oryza sativa (japonica cultivar-group)]	Ta.12657	TSA: Triticum aestivum Unigene152040 mRNA sequence
Ta.25140.1.S1_at			3.0473					Traes_1AL_A66798759.1			CD866293	Ta.25140.1	AZO2_103A14F001107	similar to integral membrane protein-like [Oryza sativa (japonica cultivar-group)] (contig annotation)	Ta.28644	TSA: Triticum aestivum cultivar Kukri KukriC7746_2 mRNA sequence
Ta.25180.1.S1_at			2.0208								CA644570	Ta.25180.1	wre1n_pk0084_h7	(auto_contig_anno e-value=8E-53; target_length=173) universal stress protein [Hordeum vulgare subsp. vulgare]	Ta.55116	TSA: Triticum aestivum Unigene86753 mRNA sequence
Ta.25219.1.A1_at	5.1986							Traes_6DL_24EA20B3C.1	BRADI3G54610.1	LOC_Os02g56120	CD454626	Ta.25219.1	WHE2330_F07_K14ZT	proliferating cell nuclear antigen [Oryza sativa (japonica cultivar-group)]	Ta.16912	TSA: Triticum aestivum Unigene18153 mRNA sequence
Ta.25228.1.S1_at			6.9613					Traes_2AL_41E5C6AC9.1	BRADI3G37170.1		CD490508	Ta.25228.1	WHE2955_B12_C23ZT	unknown	Ta.25228	Transcribed locus
Ta.25250.1.A1_at			0.4487					TRAES3BF169000010CFD_t1	BRADI2G59380.1	LOC_Os01g70180	CD454945	Ta.25250.1	WHE2051_B06_C11ZT	(auto_contig_anno e-value=8E-83; target_length=422) OSJNBa0093F16.11 [Oryza sativa (japonica cultivar-group)] gi|20805224|dbj|BAB92891.1| OSJNBa0093F16.11 [Oryza sativa (japonica cultivar-group)] gi|20160726|dbj|BAB89668.1| hypothetical protein~similar to	Ta.25250	TSA: Triticum aestivum Unigene104667 mRNA sequence
Ta.25260.1.A1_at			0.4597					Traes_1DS_F800D5F6C.1	BRADI2G39370.1	LOC_Os05g01730	CD454698	Ta.25260.1	WHE2335_E10_J19ZT	drought-induced protein DI1 [Oryza sativa (japonica cultivar-group)]	Ta.6390	TSA: Triticum aestivum Unigene115482 mRNA sequence
Ta.25269.1.S1_at			2.1133					Traes_5BL_9C32B27E2.1			CD454466	Ta.25269.1	WHE2318_H03_O06ZT	unknown	Ta.33419	TSA: Triticum aestivum Unigene54190 mRNA sequence
Ta.25274.1.A1_x_at			5.96					Traes_6AS_AC24F31A6.1	BRADI3G00910.1	LOC_Os02g01590	CD373433	Ta.25274.1	WHE0327_C01_F01ZT	(auto_contig_anno e-value=1E-139; target_length=670) BETA-FRUCTOFURANOSIDASE 1 PRECURSOR (SUCROSE-6-PHOSPHATE HYDROLASE 1) (INVERTASE 1)	Ta.54688	TSA: Triticum aestivum Unigene150629 mRNA sequence
Ta.25282.1.S1_x_at							0.4964	Traes_7AS_8A1CED9C7.1	BRADI1G47760.1	LOC_Os06g08090	CK205979	Ta.25282.1	FGAS017550	(auto_contig_anno e-value=1E-148; target_length=536) Heparanase-like protein 3 precursor	Ta.25282	TSA: Triticum aestivum Unigene18632 mRNA sequence
Ta.25293.1.A1_at							0.468	TRAES3BF057100010CFD_t1	BRADI2G40580.1	LOC_Os01g36220	CD454914	Ta.25293.1	WHE2001_E07_I13ZT	(auto_contig_anno e-value=3E-27; target_length=1089) Oryza sativa (indica cultivar-group) cDNA clone:OSIGCPI021J15, full insert sequence	Ta.199658	TSA: Triticum aestivum Unigene17323 mRNA sequence
Ta.25294.1.S1_at				0.4332				Traes_1BS_58B4D7271.1	BRADI2G10880.3		CD453432	Ta.25294.1	WHE1663-1666_O02_O02ZT	unknown	Ta.25294	TSA: Triticum aestivum Unigene45291 mRNA sequence
Ta.25312.1.A1_a_at				2.6394						LOC_Os11g45730	BJ253366	Ta.25312.1
Ta.25312.1.A1_x_at					2.4275			Traes_4DS_9041DECDC.1		LOC_Os11g45730	BJ253366	Ta.25312.1	BJ253366	Pectinesterase family protein [Oryza sativa (japonica cultivar-group)]	Ta.25312	TSA: Triticum aestivum Unigene140950 mRNA sequence
Ta.25312.2.A1_at				2.8839	2.2654			Traes_4AL_BE32E5093.1			CD454585	Ta.25312.2	WHE2328_D05_H10ZT	(auto_contig_anno e-value=8E-24; target_length=586) Pectinesterase 1 precursor (Pectin methylesterase 1) (PE 1)	Ta.25312	TSA: Triticum aestivum Unigene140950 mRNA sequence
Ta.25315.1.A1_at			0.2083								CA616747	Ta.25315.1	wl1n_pk0007_c5	A maize sequence?	Ta.72382	TSA: Triticum aestivum cultivar Kukri KukriC61_44 mRNA sequence
Ta.25318.1.A1_at			0.4336								CD453664	Ta.25318.1	WHE0837_D10_G19ZT	(auto_contig_anno no blast match)	Ta.25318	TSA: Triticum aestivum Unigene125576 mRNA sequence
Ta.25318.2.S1_at			0.4919					Traes_7BL_4901B32A81.1			BJ269085	Ta.25318.2	BJ269085	(auto_contig_anno no blast match)	Ta.25318	TSA: Triticum aestivum Unigene125576 mRNA sequence
Ta.25327.1.A1_at							2.3215	Traes_6AL_1798313E2.1	BRADI3G57910.1	LOC_Os02g52840	CD454732	Ta.25327.1	WHE2340_C03_F06ZT	flavonol synthase [Oryza sativa (japonica cultivar-group)]	Ta.25327	TSA: Triticum aestivum Unigene54948 mRNA sequence
Ta.25333.1.S1_at			0.4854				0.4297	Traes_4BL_93CCF88F0.2	BRADI1G57247.1	LOC_Os03g32050	CD454282	Ta.25333.1	WHE1777_B05_D09ZT	(auto_contig_anno e-value=1E-86; target_length=316) CATIONIC PEROXIDASE 1 PRECURSOR	Ta.72367	TSA: Triticum aestivum Unigene16763 mRNA sequence
Ta.2534.1.S1_at							4.1679	Traes_3B_BA15EB5E9.1	BRADI2G07760.1	LOC_Os01g12940	BJ307067	Ta.2534.1	BJ307067	(auto_contig_anno e-value=9E-27; target_length=312) BARK STORAGE PROTEIN A PRECURSOR	Ta.23034	TSA: Triticum aestivum Unigene139099 mRNA sequence
Ta.25377.1.S1_at			3.4821					Traes_4AL_3339E4870.1	BRADI1G11220.1	LOC_Os03g50130	CD453072	Ta.25377.1	WHE1457_E01_J01ZT	glutathione S-transferase [Oryza sativa]	Ta.71516	TSA: Triticum aestivum Ta_Contig151427.ansp mRNA sequence
Ta.25381.1.S1_s_at			2.5185					Traes_7DL_089E8E39D1.1	BRADI1G36160.1	LOC_Os06g40818	CD454332	Ta.25381.1	WHE1795_F08_K15ZT	nucleoid DNA-binding protein cnd41, chloroplast [Oryza sativa (japonica cultivar-group)]	Ta.25381	TSA: Triticum aestivum Unigene161762 mRNA sequence
Ta.25383.1.A1_at							2.7399			LOC_Os05g37660	CD374093	Ta.25383.1	WHE2631_C11_F21ZT	hydroxycinnamoyl transferase [Oryza sativa (japonica cultivar-group)]	Ta.31975	TSA: Triticum aestivum Unigene60209 mRNA sequence
Ta.25383.1.A1_x_at							2.1104	TRAES3BF140800020CFD_t1	BRADI2G23740.1	LOC_Os05g37660	CD374093	Ta.25383.1	WHE2631_C11_F21ZT	hydroxycinnamoyl transferase [Oryza sativa (japonica cultivar-group)]	Ta.31975	TSA: Triticum aestivum Unigene60209 mRNA sequence
Ta.25383.2.S1_x_at							2.7802		BRADI2G23740.1		BJ245772	Ta.25383.2	BJ245772	chimera	Ta.50808	TSA: Triticum aestivum Ta_Contig108491.ansp mRNA sequence
Ta.25384.1.S1_at			0.3773		2.0575			Traes_4AL_ED8E895D21.1	BRADI4G24040.1	LOC_Os11g07830	CD879872	Ta.25384.1	AZO4_106J20R011126	disease resistance-responsive family protein [Arabidopsis thaliana]	Ta.25384	TSA: Triticum aestivum Ta_Contig218336.ansp mRNA sequence
Ta.25385.1.S1_at	2.57		6.7231	2.3789				TRAES3BF054800020CFD_t1	BRADI2G05050.1	LOC_Os01g08440	CD454935	Ta.25385.1	WHE2011_E08_J15ZT	glucosyltransferase [Oryza sativa (japonica cultivar-group)]	Ta.25385	TSA: Triticum aestivum Unigene146312 mRNA sequence
Ta.25387.1.S1_at			0.4164					Traes_7DL_DD7F67E88.1	BRADI1G65190.1	LOC_Os03g18530	CD454179	Ta.25387.1	WHE0987-0990_O10_O10ZT	(auto_contig_anno e-value=9E-39; target_length=174) ECA1 protein [Hordeum vulgare]	Ta.37943	TSA: Triticum aestivum Unigene138685 mRNA sequence
Ta.25390.1.S1_s_at			0.4886					Traes_1AS_C8406F3D5.1	BRADI2G34790.1	LOC_Os05g06720	CD897762	Ta.25390.1	G174_107A12F010823	(auto_contig_anno e-value=4E-32; target_length=372) Alpha-L-fucosidase 3 precursor (Alpha-L-fucoside fucohydrolase 3) (Alpha-1,2-fucosidase) (AtFXG1)	Ta.4811	TSA: Triticum aestivum Unigene18278 mRNA sequence
Ta.25397.1.S1_at			2.449					TRAES3BF034000060CFD_t1	BRADI2G01937.1	LOC_Os01g03690	CD452506	Ta.25397.1	WHE1107_H10_P19ZT	receptor-like protein kinase [Oryza sativa (japonica cultivar-group)]	Ta.25397	TSA: Triticum aestivum Unigene50701 mRNA sequence
Ta.254.1.S1_s_at							0.4414	Traes_6DL_095F545B8.1	BRADI3G51370.1	LOC_Os02g44654	AF123609.1	Ta.254.1
Ta.25438.1.S1_at			3.5688								CD452821	Ta.25438.1	WHE1132_E05_J10ZT	unknown	Ta.198593	TSA: Triticum aestivum Ta_Contig137509.ansp mRNA sequence
Ta.25469.1.S1_at			2.251				2.5282	Traes_2BS_E6A403F63.1	BRADI1G20240.1	LOC_Os07g23570	AY437442.1	Ta.25469.1
Ta.25481.1.S1_at			2.0599					Traes_4DL_74A03B3BE.1	BRADI1G76260.1	LOC_Os03g04020	CA646731	Ta.25481.1	wre1n_pk0115_e6	expansin-like protein A [Oryza sativa (japonica cultivar-group)]	Ta.58378	TSA: Triticum aestivum Unigene154355 mRNA sequence
Ta.25492.1.S1_at			12.4986	6.3303				Traes_2BL_8F1E5D5D9.1			BE404327	Ta.25492.1	WHE1204_H09_P18ZS	aldo/keto reductase AKR [Manihot esculenta]	Ta.36566	TSA: Triticum aestivum Unigene114147 mRNA sequence
Ta.25494.2.S1_a_at			2.1095					Traes_2BL_B1883A8FA.5	BRADI5G26917.1	LOC_Os04g59000	CA638320	Ta.25494.2	wre1n_pk0008_g5	(auto_contig_anno e-value=4E-50; target_length=390) Serine/threonine-protein kinase HT1 (High leaf temperature protein 1)	Ta.32991	TSA: Triticum aestivum Unigene132877 mRNA sequence
Ta.2551.1.S1_at			3.7448					Traes_2DL_6CD064E13.1	BRADI1G60720.1	LOC_Os03g27280	BE492852	Ta.2551.1	WHE0565_F09_F09ZE	protein kinase [Triticum aestivum]
Ta.25515.1.S1_at			4.2891				2.1133	Traes_6AL_60F72D829.2	BRADI3G57630.1	LOC_Os06g10650	CD373646	Ta.25515.1	WHE0448_f02_l04zT	tyrosine-specific protein phosphatase protein [Oryza sativa]	Ta.25515	TSA: Triticum aestivum Unigene142387 mRNA sequence
Ta.25529.1.S1_at			0.3868					Traes_2AL_63673D843.2	BRADI5G22820.1	LOC_Os04g53810	CA624094	Ta.25529.1	wl1n_pk0117_a2	A maize sequence?	Ta.40162	TSA: Triticum aestivum Unigene43771 mRNA sequence
Ta.25529.2.A1_at			0.495					Traes_2AL_63673D843.2	BRADI5G22820.1		CA678198	Ta.25529.2	wlm12_pk0025_d3	(auto_contig_anno e-value=5E-65; target_length=340) Leucoanthocyanidin reductase (LAR) (BANYULS) (Anthocyanin spotted testa) (ast)	Ta.40162	TSA: Triticum aestivum Unigene43771 mRNA sequence
Ta.25531.1.A1_at	0.4901							Traes_4AS_757DD8D72.1	BRADI1G66450.1	LOC_Os03g16950	CD373817	Ta.25531.1	WHE2604_H05_P10ZT	33-kDa secretory protein [Oryza sativa (japonica cultivar-group)]	Ta.25531	TSA: Triticum aestivum Unigene137712 mRNA sequence
Ta.25531.2.A1_at	0.4218									LOC_Os03g16960	CA680295	Ta.25531.2	wlm24_pk0004_g9	similar to 33 kDa secretory protein [Oryza sativa (japonica cultivar-group)]	Ta.25531	TSA: Triticum aestivum Unigene137712 mRNA sequence
Ta.25531.2.A1_x_at	0.4202							Traes_4AS_757DD8D72.1	BRADI1G66450.1	LOC_Os03g16960	CA680295	Ta.25531.2	wlm24_pk0004_g9	similar to 33 kDa secretory protein [Oryza sativa (japonica cultivar-group)]	Ta.25531	TSA: Triticum aestivum Unigene137712 mRNA sequence
Ta.25543.2.S1_at			2.3144					Traes_3AL_C0D1C4403.1	BRADI2G48570.1		CA693355	Ta.25543.2	wlmk4_pk0003_f2	NADP-dependent malic enzyme [Oryza sativa (japonica cultivar-group)]	Ta.25543	TSA: Triticum aestivum Unigene32695 mRNA sequence
Ta.25547.1.S1_at			2.8836					Traes_2BS_E836C5A07.1	BRADI5G02160.1	LOC_Os04g01590	BQ246620	Ta.25547.1	TaE15007G10R	Arginase	Ta.25547	Arginase
Ta.25547.3.S1_x_at			2.0517					Traes_2BS_E836C5A07.1	BRADI5G02160.1	LOC_Os04g01590	CA598808	Ta.25547.3	wyr1c_pk002_f3	(auto_contig_anno e-value=1E-165; target_length=342) Arginase	Ta.25547	Arginase
Ta.25556.1.S1_at			0.4896					Traes_2DL_48404195C.1	BRADI5G11350.3	LOC_Os04g36070	CA702652	Ta.25556.1	wdk1c_pk006_p19	(auto_contig_anno e-value=2E-27; target_length=231) Two-component response regulator ARR3	Ta.55739	TSA: Triticum aestivum Unigene36942 mRNA sequence
Ta.25559.1.S1_at							0.4349	Traes_2AL_960134E89.1	BRADI5G18900.3	LOC_Os04g48416	CD454108	Ta.25559.1	WHE0973_A05_B09ZT	subtilisin-like protease [Solanum lycopersicum]	Ta.35549	TSA: Triticum aestivum Unigene34137 mRNA sequence
Ta.25569.1.S1_at			4.1326					Traes_7DS_5527ABEE9.1			BE424859	Ta.25569.1
Ta.25576.1.S1_at	2.1568		7.0022				2.5707	Traes_1AL_269D05D49.1	BRADI2G14780.1	LOC_Os05g50940	CD373874	Ta.25576.1	WHE2609_C09_E17ZT	unknown	Ta.25576	Transcribed locus, moderately similar to XP_002440352.1 hypothetical protein SORBIDRAFT_09g030120 [Sorghum bicolor]
Ta.2558.1.S1_at			2.845				2.3829	Traes_6AS_2BE75B8ED.1	BRADI1G56150.3	LOC_Os07g07470	CA634594	Ta.2558.1	wle1n_pk0090_e6	branched-chain alpha-keto acid decarboxylase E1 beta subunit [Oryza sativa (japonica cultivar-group)]	Ta.2558	TSA: Triticum aestivum Unigene131940 mRNA sequence
Ta.25596.3.A1_a_at			2.2107	0.4578				Traes_3AL_705F1589D.1	BRADI2G42360.1	LOC_Os01g40860	CA638037	Ta.25596.3	wre1n_pk0004_a8	cytosolic aldehyde dehydrogenase [Zea mays]	Ta.25596	TSA: Triticum aestivum Unigene45030 mRNA sequence
Ta.25609.1.S1_at				0.4952				Traes_4DS_DBAA2CC451.2	BRADI4G25880.1	LOC_Os12g02200	CD490706	Ta.25609.1	WHE3003_E10_J19ZT	(auto_contig_anno e-value=1E-121; target_length=421) CBL-interacting serine/threonine-protein kinase 15 (Serine/threonine-protein kinase ATPK10) (SOS2-like	Ta.63396	TSA: Triticum aestivum Unigene114627 mRNA sequence
Ta.25611.1.S1_at			3.6425					Traes_2BS_00566A85C.1			CD373727	Ta.25611.1	WHE0485_g03_n05zT	GRAB2 protein [Triticum sp.] (contig annotation)	Ta.40623	TSA: Triticum aestivum Unigene17866 mRNA sequence
Ta.25635.1.S1_at							3.381				CD373671	Ta.25635.1	WHE1209_B06_C11ZT	unknown	Ta.13303	TSA: Triticum aestivum Unigene16115 mRNA sequence
Ta.25635.1.S1_x_at							3.2518	Traes_1DL_375A4DFBA.1			CD373671	Ta.25635.1	WHE1209_B06_C11ZT	unknown	Ta.13303	TSA: Triticum aestivum Unigene16115 mRNA sequence
Ta.25635.2.S1_at							2.8879	Traes_1BL_04EBF6A19.1	BRADI2G26760.1	LOC_Os05g31750	CA685654	Ta.25635.2	wlm96_pk030_h12	(auto_contig_anno e-value=2E-24; target_length=336) unknown protein [Oryza sativa (japonica cultivar-group)] gi|47777428|gb|AAT38062.1| unknown protein [Oryza sativa (japonica cultivar-group)]	Ta.13303	TSA: Triticum aestivum Unigene16115 mRNA sequence
Ta.25635.3.S1_a_at				0.4455			3.5045			LOC_Os05g31750	CA699468	Ta.25635.3	wlk8_pk0017_b9	(auto_contig_anno e-value=2E-56; target_length=319) Annexin D4 (AnnAt4)	Ta.13303	TSA: Triticum aestivum Unigene16115 mRNA sequence
Ta.25635.3.S1_x_at							2.7107	Traes_1BL_04EBF6A19.1	BRADI2G26760.1	LOC_Os05g31750	CA699468	Ta.25635.3	wlk8_pk0017_b9	(auto_contig_anno e-value=2E-56; target_length=319) Annexin D4 (AnnAt4)	Ta.13303	TSA: Triticum aestivum Unigene16115 mRNA sequence
Ta.25639.1.S1_at							0.4302	Traes_1BS_EA8691D57.1	BRADI4G06080.1	LOC_Os05g19670	CD373696	Ta.25639.1	WHE1213_F07_K13ZT	germin-like protein [Nicotiana attenuata]	Ta.25639	TSA: Triticum aestivum Unigene103416 mRNA sequence
Ta.25647.1.A1_at							2.1262	Traes_3AS_5E3A6377C.1			CK193644	Ta.25647.1	FGAS002058	3'-N-debenzoyltaxol N-benzoyltransferase -like [Oryza sativa (japonica cultivar-group)]	Ta.49983	PF02458-family acyl transferase 1-like
Ta.25727.1.A1_at			0.485					Traes_2BS_8B4CB340F.2			CD374071	Ta.25727.1	WHE2629_F10_K19ZT	(auto_contig_anno e-value=4E-14; target_length=469) 6-phospho-beta-galactosidase (Beta-D-phosphogalactoside galactohydrolase) (PGALase) (P-beta-Gal) (PBG)	Ta.66584	TSA: Triticum aestivum Unigene131485 mRNA sequence
Ta.25747.1.A1_at			0.3999					Traes_7DL_0C02D38AD.1			CD373741	Ta.25747.1	WHE0490_F11_L22ZT	(auto_contig_anno e-value=9E-32; target_length=152) UPF0497 membrane protein At5g02060	Ta.25747	TSA: Triticum aestivum Unigene146994 mRNA sequence
Ta.25763.1.S1_at	0.4682			0.3987			5.4614	Traes_4DL_3079F96E7.1	BRADI1G65590.1	LOC_Os03g18030	CD373822	Ta.25763.1	WHE2605_A11_A21ZT	leucoanthocyanidin dioxygenase [Oryza sativa (japonica cultivar-group)]	Ta.25763	TSA: Triticum aestivum Unigene83689 mRNA sequence
Ta.25771.1.A1_at			2.439					TRAES3BF063300030CFD_t1	BRADI4G11780.1	LOC_Os11g42200	CD373848	Ta.25771.1	WHE2607_A07_B13ZT	Laccase	Ta.25771	Transcribed locus, moderately similar to NP_001068353.1 Os11g0641500 [Oryza sativa Japonica Group]
Ta.25793.1.S1_at							2.128	Traes_7AL_B3856EBB0.2	BRADI1G37330.1	LOC_Os06g38294	BQ244315	Ta.25793.1	TaE15001H09F	nitrate transporter NTL1 [Oryza sativa (japonica cultivar-group)]	Ta.25793	TSA: Triticum aestivum Unigene38855 mRNA sequence
Ta.25806.1.S1_at			0.4517								CD374027	Ta.25806.1	WHE2622_G11_M22ZT	unknown	Ta.25806	TSA: Triticum aestivum Unigene35489 mRNA sequence
Ta.25832.1.A1_at		0.3804	2.1519		0.4431			Traes_5DL_0FB9EF885.1	BRADI5G07140.1		CD453384	Ta.25832.1	WHE1655-1658_B07_B07ZT	cytochrome P450 [Triticum aestivum]	Ta.199650	TSA: Triticum aestivum Unigene95140 mRNA sequence
Ta.25836.1.S1_at			2.8643					Traes_7AS_996628671.1	BRADI3G09350.1	LOC_Os02g14980	CD453514	Ta.25836.1	WHE0766_E09_J18ZT	drought-induced protein RDI [Oryza sativa Japonica Group]	Ta.25836	TSA: Triticum aestivum Unigene94743 mRNA sequence
Ta.25837.1.S1_at			2.1446				2.2214	TRAES3BF066700160CFD_t1			CD453519	Ta.25837.1
Ta.25856.1.S1_s_at			0.4076				0.2933				CD453704	Ta.25856.1	WHE0842_C06_E12ZT	(auto_contig_anno e-value=7E-15; target_length=329) Transcription factor RF2b	Ta.33190	TSA: Triticum aestivum Unigene90535 mRNA sequence
Ta.25856.1.S1_x_at			0.4865				0.3798				CD453704	Ta.25856.1	WHE0842_C06_E12ZT	(auto_contig_anno e-value=7E-15; target_length=329) Transcription factor RF2b	Ta.33190	TSA: Triticum aestivum Unigene90535 mRNA sequence
Ta.25876.1.A1_at		0.4268	4.977				3.0631	Traes_7BS_322A365D4.1	BRADI1G42880.1	LOC_Os05g19150	CD453989	Ta.25876.1	WHE0947_C10_F19ZT	epoxide hydrolase [Ananas comosus]	Ta.48413	TSA: Triticum aestivum Unigene19026 mRNA sequence
Ta.25880.1.A1_at			2.2452	0.4214	0.4973						CD454012	Ta.25880.1	WHE0956_F12_K24ZT	glossy1 protein [Oryza sativa (japonica cultivar-group)] (contig annotation)	Ta.3300	TSA: Triticum aestivum Unigene148068 mRNA sequence
Ta.25890.1.S1_at	0.4502		0.2597					Traes_2BL_45DDBB56C.1	BRADI5G11350.3	LOC_Os04g36070	CD454104	Ta.25890.1	WHE0972_C06_E12ZT	(auto_contig_anno e-value=2E-27; target_length=231) Two-component response regulator ARR3	Ta.55739	TSA: Triticum aestivum Unigene36942 mRNA sequence
Ta.25892.1.A1_at			0.4638					Traes_2DS_8DFDD01F1.1	BRADI5G13840.1	LOC_Os07g46830	CD454118	Ta.25892.1	WHE0974_C08_F16ZT	sex determination protein tasselseed 2 [Oryza sativa (japonica cultivar-group)]	Ta.25892	TSA: Triticum aestivum Unigene150635 mRNA sequence
Ta.25910.1.A1_at			0.4705						BRADI2G55730.1		CD454295	Ta.25910.1	WHE1785_G05_N09ZT	(auto_contig_anno e-value=1E-19; target_length=490) P0679C12.25 [Oryza sativa (japonica cultivar-group)] gi|15290103|dbj|BAB63795.1| P0423B08.4 [Oryza sativa (japonica cultivar-group)] gi|20521257|dbj|BAB91773.1| P0679C12.25 [Oryza sativa (japonica cultiv	Ta.25910	TSA: Triticum aestivum Unigene156224 mRNA sequence
Ta.25912.1.A1_at							0.4867	Traes_4BL_2ABD3B58D.1			CD454299	Ta.25912.1	WHE1787_F01_K01ZT	unknown	Ta.25912	TSA: Triticum aestivum Unigene37134 mRNA sequence
Ta.25917.1.A1_at			2.1869								CD454362	Ta.25917.1	WHE2301-2304_J13_J13ZT	similar to plastocyanin-like domain-containing protein / mavicyanin, putative [Arabidopsis thaliana] (contig annotation)	Ta.97629	TSA: Triticum aestivum Ta_Contig125286.ansp mRNA sequence
Ta.25919.1.S1_at			0.2971					Traes_5AS_7D519210E.2	BRADI4G04050.3	LOC_Os12g37970	BT009536.1	Ta.25919.1
Ta.25921.1.A1_at			2.4516					Traes_5BL_C5AB6E915.1	BRADI4G30380.1	LOC_Os09g25090	CD454407	Ta.25921.1	WHE2309_F11_K21ZT	(auto_contig_anno e-value=1E-40; target_length=456) putative CBL-interacting protein kinase [Oryza sativa (japonica cultivar-group)]	Ta.97630	TSA: Triticum aestivum Unigene25520 mRNA sequence
Ta.25933.2.S1_a_at							0.488				CA704458	Ta.25933.2	wdk1c_pk012_j23	(auto_contig_anno e-value=1E-11; target_length=29644043) Oryza sativa (japonica cultivar-group) genomic DNA, chromosome 7, complete sequence	Ta.47003	TSA: Triticum aestivum Unigene137662 mRNA sequence
Ta.25933.2.S1_at							0.4828	Traes_2BS_886B93A5C.1			CA704458	Ta.25933.2	wdk1c_pk012_j23	(auto_contig_anno e-value=1E-11; target_length=29644043) Oryza sativa (japonica cultivar-group) genomic DNA, chromosome 7, complete sequence	Ta.47003	TSA: Triticum aestivum Unigene137662 mRNA sequence
Ta.25940.1.A1_at				5.9231	4.4682						CD454631	Ta.25940.1	WHE2330_G12_M24ZT	unknown	Ta.25940	TSA: Triticum aestivum Unigene76115 mRNA sequence
Ta.25946.1.A1_at							0.4967	Traes_1AL_AD351F492.1	BRADI3G32130.1	LOC_Os10g39170	CD454681	Ta.25946.1	WHE2334_B01_C02ZT	Peroxidase	Ta.97636	TSA: Triticum aestivum Unigene81707 mRNA sequence
Ta.25948.1.A1_at			0.3486					Traes_3AS_54F9C6B83.1	BRADI2G03437.1	LOC_Os01g01520	CD454708	Ta.25948.1	WHE2336_G09_N18ZT	(auto_contig_anno e-value=2E-36; target_length=317) hsr201 -like [Oryza sativa (japonica cultivar-group)] gi|52076218|dbj|BAD44872.1| hsr201 -like [Oryza sativa (japonica cultivar-group)] gi|52075672|dbj|BAD44842.1| hsr201 -like [Oryza sativa (japonica cu	Ta.97637	TSA: Triticum aestivum Unigene41104 mRNA sequence
Ta.25964.1.A1_at			2.1591					Traes_7DS_425ED0B6D.1	BRADI1G51540.1	LOC_Os06g04510	CD454849	Ta.25964.1	WHE3456_A12_A24ZT	enolase [Oryza sativa (japonica cultivar-group)]	Ta.58311	TSA: Triticum aestivum Unigene95970 mRNA sequence
Ta.25967.1.A1_at			0.4879					Traes_7DS_8B59167A6.1	BRADI1G47800.1	LOC_Os06g08041	CD454006	Ta.25967.1	WHE0953_F12_L23ZT	(auto_contig_anno e-value=3E-29; target_length=348) FLAVONOL SYNTHASE (FLS)	Ta.25967	Transcribed locus, moderately similar to XP_003564221.1 PREDICTED: protein SRG1-like [Brachypodium distachyon]
Ta.25977.1.A1_at			0.4306					Traes_7DS_22F41BDA7.1	BRADI1G43540.1	LOC_Os06g17440	CD454111	Ta.25977.1	WHE0973_C09_F17ZT	(auto_contig_anno e-value=1E-117; target_length=315) putative TMV-MP30 binding protein 2C [Oryza sativa (japonica cultivar-group)]	Ta.39998	TSA: Triticum aestivum Unigene45192 mRNA sequence
Ta.25982.1.S1_at							0.4908	Traes_2BS_C9A338257.1	BRADI2G06790.1	LOC_Os01g11350	CD454223	Ta.25982.1	WHE1755-1758_J14_J14ZT	bZIP transcription factor RF2b -like [Oryza sativa (japonica cultivar-group)]	Ta.25982	TSA: Triticum aestivum Ta_Contig131104.ansp mRNA sequence
Ta.25988.1.A1_at							0.4348	Traes_5BS_4B7CBAE3F.2	BRADI4G03050.1	LOC_Os12g39980	CD454316	Ta.25988.1	WHE1790_G08_N16ZT	(auto_contig_anno e-value=1E-161; target_length=2793) Kinesin motor domain containing protein, expressed [Oryza sativa (japonica cultivar-group)]	Ta.25988	TSA: Triticum aestivum Unigene162663 mRNA sequence
Ta.25991.1.A1_a_at							0.4416		BRADI1G49510.1	LOC_Os06g03610	CD454367	Ta.25991.1	WHE2301-2304_M09_M09ZT	receptor-like protein kinase [Oryza sativa (japonica cultivar-group)]	Ta.25991	TSA: Triticum aestivum cultivar Kukri KukriC18518_1 mRNA sequence
Ta.26029.1.A1_at			2.3327					Traes_6AS_E9FDEB4161.1	BRADI3G05960.1	LOC_Os02g08330	CD454796	Ta.26029.1	WHE3452_A04_A08ZT	unknown	Ta.93522	TSA: Triticum aestivum Unigene28814 mRNA sequence
Ta.26042.1.S1_at			2.3693					Traes_4DS_34122B46D1.3			CA608417	Ta.26042.1	wr1_pk0090_b2	(auto_contig_anno e-value=8E-13; target_length=2895) Oryza sativa (indica cultivar-group) cDNA clone:OSIGCPI241J08, full insert sequence	Ta.26042	TSA: Triticum aestivum Unigene116756 mRNA sequence
Ta.26048.1.S1_x_at			0.4188					TRAES3BF061600120CFD_t1	BRADI2G60441.1	LOC_Os01g71860	CD454944	Ta.26048.1	WHE2015_H08_P15ZT	Glucan endo-1,3-beta-D-glucosidase	Ta.223	TSA: Triticum aestivum Unigene140606 mRNA sequence
Ta.26049.1.S1_a_at			2.762					Traes_6DL_1D8021930.1			CD454952	Ta.26049.1	WHE2055_C07_E13ZT	Dehydrin [Triticum durum]	Ta.48459	TSA: Triticum aestivum Unigene149350 mRNA sequence
Ta.26050.1.S1_at			0.2364					Traes_1AL_C84EAD5EB.1	BRADI2G17067.1	LOC_Os05g48270	CD454963	Ta.26050.1	WHE2057_E09_J17ZT	(auto_contig_anno e-value=1E-142; target_length=369) unknown protein [Oryza sativa (japonica cultivar-group)] gi|49328007|gb|AAT58708.1| unknown protein [Oryza sativa (japonica cultivar-group)]	Ta.26050	TSA: Triticum aestivum Unigene134899 mRNA sequence
Ta.26051.1.A1_at			0.3791					Traes_5BS_1B7F34696.1	BRADI4G07100.2	LOC_Os12g31000	CK215729	Ta.26051.1	FGAS027698	(auto_contig_anno e-value=1E-37; target_length=681) Hypothetical protein C6G9.14 in chromosome I	Ta.26051	TSA: Triticum aestivum Unigene93371 mRNA sequence
Ta.26052.1.A1_at			2.0213					Traes_7DS_4EB9095AA.1	BRADI1G52290.1	LOC_Os06g01360	CD454976	Ta.26052.1	WHE2065_E04_J07ZT	(auto_contig_anno e-value=4E-96; target_length=461) HOMOGENTISATE 1,2-DIOXYGENASE (HOMOGENTISICASE) (HOMOGENTISATE OXYGENASE) (HOMOGENTISIC ACID OXIDASE)	Ta.72634	TSA: Triticum aestivum Ta_Contig23108.ansp mRNA sequence
Ta.26076.1.A1_at			2.402					Traes_4BL_3E41C3249.1	BRADI2G13050.1	LOC_Os01g27230	CD452493	Ta.26076.1	WHE1106_F03_K06ZT	(auto_contig_anno e-value=2E-57; target_length=374) 12-oxophytodienoate reductase 2 (12-oxophytodienoate-10,11-reductase 2) (OPDA-reductase 2) (AtOPR2)	Ta.26076	Transcribed locus, moderately similar to NP_001043054.1 Os01g0369900 [Oryza sativa Japonica Group]
Ta.26093.1.S1_at			2.1569					Traes_6BS_FC2CB372F.2			BE428891	Ta.26093.1	MTD012_A02F990617	unknown
Ta.26102.1.S1_at			0.4379					Traes_2AL_2F5D5C19A.1	BRADI5G18407.1	LOC_Os04g47590	CD452650	Ta.26102.1	WHE1117_D08_G15ZT	patched family protein [Arabidopsis thaliana] (contig annotation)	Ta.26102	TSA: Triticum aestivum Unigene163563 mRNA sequence
Ta.26117.1.A1_at			0.2965					Traes_4DS_AD3240413.1	BRADI3G39040.4	LOC_Os10g02260	CD452767	Ta.26117.1	WHE1124_E06_J12ZT	(auto_contig_anno e-value=1E-78; target_length=585) PEPTIDE TRANSPORTER PTR2-B (HISTIDINE TRANSPORTING PROTEIN)	Ta.2904	TSA: Triticum aestivum Ta_Contig30000.ansp mRNA sequence
Ta.26152.1.A1_at			2.0737								AJ611003	Ta.26152.1	AJ611003	multidrug-resistance associated protein [Oryza sativa (japonica cultivar-group)]
Ta.26152.1.A1_s_at	2.3311		2.7853				2.2123	Traes_7AS_8CC30284A.3	BRADI1G48697.2		AJ611003	Ta.26152.1	AJ611003	multidrug-resistance associated protein [Oryza sativa (japonica cultivar-group)]
Ta.26159.1.A1_at			0.3468								CD452406	Ta.26159.1	WHE1101_D09_G17ZT	unknown	Ta.199659	TSA: Triticum aestivum Unigene50485 mRNA sequence
Ta.26160.1.A1_at			0.4757				2.0909	TRAES3BF060000040CFD_t1		LOC_Os01g57050	CD452408	Ta.26160.1	WHE1101_E04_I07ZT	unknown	Ta.26160	TSA: Triticum aestivum Unigene135214 mRNA sequence
Ta.26174.1.S1_at							2.7115	Traes_3AL_D1D2F94BA.1	BRADI4G10397.1	LOC_Os03g61360	CD452499	Ta.26174.1	WHE1107_B12_D23ZT	epoxide hydrolase [Ananas comosus]	Ta.26174	TSA: Triticum aestivum Unigene84434 mRNA sequence
Ta.26175.1.A1_at			0.4478					Traes_3AS_4E21250EA.2			CD452523	Ta.26175.1	WHE1108_H04_P08ZT	unknown	Ta.97663	TSA: Triticum aestivum cultivar Kukri KukriC21428_1 mRNA sequence
Ta.26177.2.S1_a_at			2.9878					Traes_6BL_4B7F1756B.2	BRADI3G53740.1	LOC_Os02g54730	CA598562	Ta.26177.2	wyr1c_pk005_n9	(auto_contig_anno e-value=1E-27; target_length=287) amino acid transporter-like [Oryza sativa (japonica cultivar-group)] gi|47497766|dbj|BAD19866.1| amino acid transporter-like [Oryza sativa (japonica cultivar-group)] gi|47497044|dbj|BAD19096.1| amino aci	Ta.26177	TSA: Triticum aestivum Unigene100877 mRNA sequence
Ta.26189.1.A1_at							0.4782	Traes_7DL_9A1D8C4F8.2		LOC_Os02g12420	CD452631	Ta.26189.1	WHE1116_F06_L12ZT	(auto_contig_anno e-value=7E-11; target_length=1207) Brassinosteroid LRR receptor kinase precursor (tBRI1) (Altered brassinolide sensitivity 1) (Systemin receptor SR160)	Ta.26189	TSA: Triticum aestivum Ta_Contig141969.ansp mRNA sequence
Ta.26201.1.S1_at			4.1951					Traes_1AL_C87568D4D.1	BRADI2G18510.1	LOC_Os05g46040	CA678560	Ta.26201.1	wlm4_pk0003_h7	protein phosphatase 2C [Oryza sativa (japonica cultivar-group)]	Ta.74658	TSA: Triticum aestivum Ta_Contig57696.ansp mRNA sequence
Ta.26205.1.A1_at			0.4964					TRAES3BF024300260CFD_t1	BRADI4G16970.1	LOC_Os11g33990	CD452746	Ta.26205.1	WHE1123_C02_F03ZT	(auto_contig_anno e-value=3E-13; target_length=476) UPF0481 protein At3g47200	Ta.61047	TSA: Triticum aestivum Unigene102755 mRNA sequence
Ta.26215.1.S1_at			3.122					Traes_7AL_67921A952.2	BRADI3G13570.1	LOC_Os08g02070	CD452875	Ta.26215.1	WHE1135_C05_F09ZT	(auto_contig_anno e-value=1E-53; target_length=211) Agamous-like MADS box protein AGL12	Ta.26215	MIKC-type MADS-box transcription factor WM12
Ta.26216.1.A1_at	2.2307		2.4197					Traes_5BL_DAC1B7D86.1	BRADI1G07930.1	LOC_Os03g55240	CD452876	Ta.26216.1	WHE1135_C08_F15ZT	cytochrome P450 [Lolium rigidum] / flavone synthase II [Iris x hollandica] (contig annotation)	Ta.56402	TSA: Triticum aestivum Unigene154944 mRNA sequence
Ta.26233.1.A1_at			3.4865					Traes_4DL_96D532239.1	BRADI1G75190.1	LOC_Os03g05440	CD453017	Ta.26233.1	WHE1451_E09_I17ZT	unknown	Ta.26233	Transcribed locus, moderately similar to XP_002465856.1 hypothetical protein SORBIDRAFT_01g047060 [Sorghum bicolor]
Ta.26234.1.A1_at							0.4742	Traes_3DL_27D1C646D.1			CD453029	Ta.26234.1	WHE1452_F03_K06ZT	(auto_contig_anno e-value=2E-90; target_length=591) CTP synthase (UTP--ammonia ligase) (CTP synthetase)	Ta.50727	TSA: Triticum aestivum Unigene113392 mRNA sequence
Ta.26236.1.A1_at			21.6521	8.319	2.5467			Traes_5DL_277B71A63.1	BRADI4G35382.1	LOC_Os09g34860	CD453043	Ta.26236.1	WHE1455_D03_G05ZT	hydrolase, alpha/beta fold family protein [Arabidopsis thaliana]	Ta.26236	Transcribed locus, moderately similar to NP_001063697.2 Os09g0520200 [Oryza sativa Japonica Group]
Ta.26255.1.S1_at			0.4974					Traes_3AL_C74E7BDC7.1		LOC_Os01g66110	CD491636	Ta.26255.1	WHE2851_C06_E11ZT	(auto_contig_anno e-value=0; target_length=554) unnamed protein product [Vitis vinifera]	Ta.22680	TSA: Triticum aestivum Unigene140994 mRNA sequence
Ta.26257.1.A1_at			13.0418					Traes_6DS_07BCB2A27.1	BRADI3G00910.1	LOC_Os02g01590	CD491672	Ta.26257.1	WHE2853_F07_L13ZT	soluble acid invertase [Lolium temulentum]	Ta.26257	TSA: Triticum aestivum Unigene161587 mRNA sequence
Ta.26266.1.A1_at			0.4501					Traes_4AS_44695D5A8.1			BG312719	Ta.26266.1	WHE2457_C12_F23ZS	(auto_contig_anno e-value=3E-11; target_length=590) Hypothetical protein [Oryza sativa (japonica cultivar-group)]
Ta.26268.1.A1_at		0.4622						Traes_2AL_48ECB9482.1			CD490453	Ta.26268.1	WHE2904_E03_J06ZT	(auto_contig_anno no blast match)	Ta.26268	TSA: Triticum aestivum Unigene61881 mRNA sequence
Ta.26280.1.S1_at			5.7103					Traes_3DS_BB402655B.1	BRADI2G07520.2	LOC_Os01g12660	CD490563	Ta.26280.1	WHE2959_B10_C19ZT	(auto_contig_anno e-value=7E-62; target_length=897) SAP1 protein	Ta.70708	TSA: Triticum aestivum Unigene4399 mRNA sequence
Ta.26286.1.S1_x_at			2.0794					Traes_2DL_D54054567.1	BRADI5G23280.1	LOC_Os04g54390	BJ250656	Ta.26286.1	BJ250656	senescence-associated protein 6 [Hemerocallis hybrid cultivar] / bifunctional nuclease bfn1 [Arabidopsis thaliana]	Ta.71124	TSA: Triticum aestivum Unigene101128 mRNA sequence
Ta.2632.1.S1_x_at							22.2581	Traes_1AS_1F23EB0E1.1			CA672419	Ta.2632.1	wlsu2_pk015_o24	(auto_contig_anno e-value=4E-12; target_length=84) SUBTILISIN-CHYMOTRYPSIN INHIBITOR-2 (CI-2A)	Ta.55176	TSA: Triticum aestivum Ta_Contig203170.ansp mRNA sequence
Ta.2632.2.S1_x_at							31.9886	Traes_1BS_FCCC2FA60.1			CA640092	Ta.2632.2	wre1n_pk0031_g8	(auto_contig_anno e-value=6E-12; target_length=77) Subtilisin-chymotrypsin inhibitor CI-1B, putative, expressed [Oryza sativa (japonica cultivar-group)] gi|125536941|gb|EAY83429.1| hypothetical protein OsI_037388 [Oryza sativa (indica	Ta.55176	TSA: Triticum aestivum Ta_Contig203170.ansp mRNA sequence
Ta.2632.3.S1_x_at							16.1297	Traes_1BS_FCCC2FA60.1			CK214576	Ta.2632.3	FGAS026504	(auto_contig_anno e-value=3E-11; target_length=84) SUBTILISIN-CHYMOTRYPSIN INHIBITOR-2 (CI-2A)	Ta.55176	TSA: Triticum aestivum Ta_Contig203170.ansp mRNA sequence
Ta.26325.1.A1_at			4.8271					Traes_1BL_C3F87630D.2			CD490716	Ta.26325.1	WHE3003_H09_P17ZT	(auto_contig_anno no blast match)	Ta.63332	TSA: Triticum aestivum cultivar Kukri KukriC17546_1 mRNA sequence
Ta.26331.1.A1_at	3.0175		3.0372					Traes_4BS_5E074620F.1	BRADI4G21790.1	LOC_Os11g12740	CD490731	Ta.26331.1	WHE3004_B08_D16ZT	(auto_contig_anno e-value=7E-12; target_length=585) PEPTIDE TRANSPORTER PTR2-B (HISTIDINE TRANSPORTING PROTEIN)	Ta.26331	TSA: Triticum aestivum Unigene152233 mRNA sequence
Ta.26335.1.S1_a_at			3.372					Traes_2BL_ED595CF29.1	BRADI5G11690.1	LOC_Os04g37550	CA611191	Ta.26335.1	wr1_pk0096_d10	unknown	Ta.26335	TSA: Triticum aestivum Unigene129713 mRNA sequence
Ta.26335.2.S1_at			2.3495					Traes_2BL_ED595CF29.1	BRADI5G11690.1	LOC_Os04g37550	CD490745	Ta.26335.2	WHE3004_E06_J12ZT	similar to chloroplast nucleoid DNA binding protein [Arabidopsis thaliana]	Ta.26335	TSA: Triticum aestivum Unigene129713 mRNA sequence
Ta.26340.1.A1_at			3.4035				2.6281	Traes_1BL_83AA7C022.1	BRADI2G26000.1	LOC_Os05g33140	CK198901	Ta.26340.1	FGAS007389	Chitinase	Ta.26340	Transcribed locus, moderately similar to NP_001055476.1 Os05g0399300 [Oryza sativa Japonica Group]
Ta.2638.1.S1_at			12.4076					Traes_6DL_518F5BCCC.1	BRADI1G37410.1	LOC_Os11g26790	X62476.1	Ta.2638.1
Ta.2659.1.S1_at	3.2857		6.5308	3.4531				Traes_5DL_43046228D.1	BRADI4G29770.1	LOC_Os09g23560	BE420383	Ta.2659.1	WWS06_A5R000101	cinnamyl alcohol dehydrogenase [Oryza sativa (japonica cultivar-group)]	Ta.32577	TSA: Triticum aestivum Unigene146982 mRNA sequence
Ta.2690.1.S1_at			3.245				2.4974	Traes_5DL_70E5AA8DF.1	BRADI4G45010.1	LOC_Os03g18130	BT009245.1	Ta.2690.1
Ta.26907.1.S1_at			0.0886	0.1467			2.0069	Traes_1AL_A785A010E.1		LOC_Os09g36700	CK215294	Ta.26907.1	FGAS027249	RNase S-like protein precursor [Hordeum vulgare]	Ta.24659	TSA: Triticum aestivum Unigene40320 mRNA sequence
Ta.26916.1.A1_at			2.7482					Traes_2DS_9825B7EB1.1			CD452411	Ta.26916.1	WHE1101_F02_K03ZT	chimera
Ta.26922.1.S1_at			6.9913	2.2589				Traes_2DL_912C2537C.2	BRADI3G48190.1	LOC_Os04g26910	BJ230821	Ta.26922.1	BJ230821	aldo/keto reductase AKR [Manihot esculenta] / auxin-induced protein [Arabidopsis thaliana]	Ta.55837	TSA: Triticum aestivum Unigene48389 mRNA sequence
Ta.26928.1.S1_a_at			0.1754								CD454795	Ta.26928.1	WHE3451_F12_K23ZT	fructan exohydrolase [Triticum aestivum]	Ta.71549	Fructan exohydrolase
Ta.26928.1.S1_x_at			0.2569					Traes_5BL_A3602CBB9.1			CD454795	Ta.26928.1	WHE3451_F12_K23ZT	fructan exohydrolase [Triticum aestivum]	Ta.71549	Fructan exohydrolase
Ta.26928.2.S1_x_at			0.2608					Traes_5BL_A3602CBB9.1			AJ611876	Ta.26928.2	AJ611876	fructan exohydrolase [Triticum aestivum]
Ta.26929.2.S1_a_at			5.0636					Traes_5AS_096909BB3.2			CA618877	Ta.26929.2	wl1n_pk0045_e4	A maize sequence?	Ta.26929	TSA: Triticum aestivum Unigene24278 mRNA sequence
Ta.26970.1.A1_at			2.6768					Traes_2DL_68F988E9B.1	BRADI1G22260.1		CD453430	Ta.26970.1	WHE1663-1666_M10_M10ZT	(auto_contig_anno e-value=1E-11; target_length=340) Leucoanthocyanidin reductase (LAR) (BANYULS) (Anthocyanin spotted testa) (ast)	Ta.55367	TSA: Triticum aestivum Unigene114156 mRNA sequence
Ta.26974.1.A1_at							0.4145				CD453357	Ta.26974.1	WHE1401-1404_B01_B01ZT	(auto_contig_anno e-value=5E-19; target_length=1076) Os04g0375300 [Oryza sativa (japonica cultivar-group)] gi|38346108|emb|CAE04586.2| OSJNBb0006N15.3 [Oryza sativa (japonica cultivar-group)] gi|113564147|dbj|BAF14490.1| Os04g0375300 [Oryza sativa (japoni	Ta.26974	TSA: Triticum aestivum Unigene57351 mRNA sequence
Ta.26980.1.A1_at			5.1841					Traes_5BL_4D65B66E2.1	BRADI3G35560.1	LOC_Os08g31580	CD453934	Ta.26980.1	WHE0915_E11_J21ZT	similar to AP2-domain DRE binding factor DBF1 [Oryza sativa (japonica cultivar-group)]	Ta.26980	TSA: Triticum aestivum Unigene65626 mRNA sequence
Ta.26987.1.A1_at				0.4584				Traes_7DL_FF731FD07.1			CD453476	Ta.26987.1	WHE0761_D01_H01ZT	(auto_contig_anno e-value=2E-48; target_length=470) Hydroquinone glucosyltransferase (Arbutin synthase)	Ta.22353	TSA: Triticum aestivum Unigene16279 mRNA sequence
Ta.26997.1.S1_at				0.4154				Traes_4AS_D13EBCE43.2	BRADI1G55620.1	LOC_Os01g14410	CD490526	Ta.26997.1	WHE2956_F11_K22ZT	low molecular mass early light-induced protein,chloroplast precursor (ELIP) [Oryza sativa (japonica cultivar-group)]	Ta.40201	TSA: Triticum aestivum Unigene45477 mRNA sequence
Ta.27016.1.A1_s_at			3.8738							ChrSy	CD453420	Ta.27016.1	WHE1659-1662_N13_N13ZT	12-oxo-phytodienoic acid reductase [Zea mays]	Ta.39170	TSA: Triticum aestivum Unigene46867 mRNA sequence
Ta.27016.1.A1_x_at			3.8627					Traes_1DL_3385D7646.1	BRADI1G30240.1	ChrSy	CD453420	Ta.27016.1	WHE1659-1662_N13_N13ZT	12-oxo-phytodienoic acid reductase [Zea mays]	Ta.39170	TSA: Triticum aestivum Unigene46867 mRNA sequence
Ta.2704.1.S1_at			9.3875							LOC_Os11g26790	X59133.1	Ta.2704.1
Ta.2704.1.S1_x_at			10.4024					Traes_5BL_3B390119D.1	BRADI3G43870.1	LOC_Os11g26790	X59133.1	Ta.2704.1
Ta.27049.1.S1_at			2.0089					Traes_7DL_3E4083673.1	BRADI3G36860.1	LOC_Os09g25460	CK194223	Ta.27049.1	FGAS002642	(auto_contig_anno e-value=6E-37; target_length=440) Os09g0422000 [Oryza sativa (japonica cultivar-group)] gi|50726120|dbj|BAD33641.1| putative hydroxycinnamoyl transferase [Oryza sativa Japonica Group] gi|113631439|dbj|BAF25120.1| Os09g0422000 [Oryza sati	Ta.49364	TSA: Triticum aestivum cultivar Kukri KukriC23442_2 mRNA sequence
Ta.27062.1.S1_at							2.822	Traes_5BL_CC443DA6C.1	BRADI1G04580.1	LOC_Os03g59570	BT009376.1	Ta.27062.1
Ta.2709.1.S1_s_at			30.9163					Traes_5BL_C4B27C0A9.1			CK166154	Ta.2709.1	FGAS050223	purothionin gamma - poulard wheat	Ta.2709	TSA: Triticum aestivum Ta_Contig159177.ansp mRNA sequence
Ta.27096.1.S1_at							2.0297	Traes_1AS_9D59F9C89.2	BRADI2G13110.1	LOC_Os01g27360	CK196245	Ta.27096.1	FGAS004695	glutathione-S-transferase 19E50 [Triticum aestivum] (contig annotation)	Ta.27096	TSA: Triticum aestivum Unigene54498 mRNA sequence
Ta.27217.1.S1_at							2.1955	Traes_4BL_C01E043B6.1	BRADI1G69330.1	LOC_Os03g12500	AY196004.1	Ta.27217.1
Ta.27259.1.S1_at			3.0782					TRAES3BF102700130CFD_t1	BRADI4G33550.1	LOC_Os09g31130	CA627613	Ta.27259.1	wdr1_pk0001_h10	sodium-dicarboxylate cotransporter [Oryza sativa (japonica cultivar-group)]	Ta.43216	TSA: Triticum aestivum Unigene151171 mRNA sequence
Ta.27265.1.S1_x_at			2.4507					Traes_1DL_054225459.2			CA610198	Ta.27265.1	wr1_pk0115_f11	xanthine dehydrogenase, putative [Oryza sativa (japonica cultivar-group)]	Ta.27265	TSA: Triticum aestivum Unigene118671 mRNA sequence
Ta.27268.1.S1_at							2.7837	Traes_5AL_CE646C4CA.1	BRADI3G42930.1	LOC_Os02g18500	BT009115.1	Ta.27268.1
Ta.27274.2.S1_s_at			6.4072				2.3147	Traes_3DL_2B0CC0C15.1			CA662286	Ta.27274.2	wlmk1_pk0013_g2	unknown	Ta.8889	TSA: Triticum aestivum Unigene111541 mRNA sequence
Ta.2728.1.S1_at			3.3634					Traes_4DL_C36F5A266.1	BRADI1G75270.1	LOC_Os03g05310	CD881214	Ta.2728.1	F1_102F08F010328	cell death suppressor protein [Oryza sativa] / lethal leaf-spot 1 [Zea mays]	Ta.2728	TSA: Triticum aestivum Unigene94210 mRNA sequence
Ta.2728.2.S1_a_at			3.7481					Traes_4DL_C36F5A266.1	BRADI1G75270.1	LOC_Os03g05310	CA662144	Ta.2728.2	wlmk1_pk0015_h3	(auto_contig_anno e-value=0; target_length=537) Pheophorbide a oxygenase, chloroplast precursor (Pheide a oxygenase) (AtPaO) (Accelerated cell death 1) (Lethal leaf-spot 1 homolog)	Ta.2728	TSA: Triticum aestivum Unigene94210 mRNA sequence
Ta.27299.1.S1_x_at		2.2893	4.3335		6.2745						CA674677	Ta.27299.1	wlsu2_pk024_f9	unknown	Ta.93859	TSA: Triticum aestivum Unigene48407 mRNA sequence
Ta.27303.1.S1_x_at			4.1036	2.7076				Traes_6AS_A2A2B273C.1	BRADI5G19400.1	LOC_Os10g38590	AF479764.1	Ta.27303.1
Ta.27316.1.S1_at							2.0209	Traes_1BL_60A56C455.1	BRADI2G47220.1	LOC_Os05g47650	BT009310.1	Ta.27316.1
Ta.27329.1.S1_at			3.9604				2.1885	Traes_2BS_D5A97B888.2	BRADI1G23440.1	LOC_Os07g39360	BT009301.1	Ta.27329.1
Ta.27333.3.S1_at			2.0297					Traes_7DL_3AF4364DC.1	BRADI1G40150.1	LOC_Os06g30750	CA676613	Ta.27333.3	wlm12_pk0002_a8	(auto_contig_anno e-value=5E-82; target_length=204) reticulon [Hordeum vulgare]	Ta.54482	TSA: Triticum aestivum Unigene139988 mRNA sequence
Ta.27335.1.S1_at			0.3556					Traes_6AS_FB1588C01.1	BRADI3G07150.1	LOC_Os02g10350	BQ620265	Ta.27335.1	TaLr1174E12R	(auto_contig_anno e-value=1E-76; target_length=526) MLO-LIKE PROTEIN 1 (ATMLO1) (MLO PROTEIN HOMOLOG 1) (ATMLO-H1)	Ta.48567	Seven trans-membrane protein
Ta.27350.1.S1_at							2.3623	Traes_5DL_7BEC640FA.1			CA643165	Ta.27350.1	wre1n_pk0071_f5	similar to CPRD2 [Oryza sativa (japonica cultivar-group)] (contig annotation)	Ta.48670	TSA: Triticum aestivum Unigene127405 mRNA sequence
Ta.2736.1.S1_s_at			0.4556					Traes_1DS_5615CA520.1	BRADI2G39930.1	LOC_Os05g01290	CK213823	Ta.2736.1	FGAS025735	unknown	Ta.54617	TSA: Triticum aestivum Unigene13633 mRNA sequence
Ta.27363.1.S1_at			0.4961					Traes_7BS_DE3B9C449.2	BRADI3G39467.1	LOC_Os08g38850	BT008962.1	Ta.27363.1
Ta.27389.1.S1_at			2.3311					Traes_5BL_C4B27C0A9.1			BQ579004	Ta.27389.1	WHE2964_C10_E20ZS	gamma-purothionin - poulard wheat	Ta.70225	TSA: Triticum aestivum Unigene29277 mRNA sequence
Ta.27399.1.S1_x_at							7.9305	Traes_6AS_E535B21AB.1			BQ579755	Ta.27399.1	WHE2974_B08_D16ZS	unknown	Ta.6174	TSA: Triticum aestivum Unigene86033 mRNA sequence
Ta.27399.3.S1_at							9.571				CA718775	Ta.27399.3	wkm2n_pk002_h6	(auto_contig_anno no blast match)	Ta.6174	TSA: Triticum aestivum Unigene86033 mRNA sequence
Ta.27399.3.S1_x_at							9.3355	Traes_6AS_E535B21AB.1			CA718775	Ta.27399.3	wkm2n_pk002_h6	(auto_contig_anno no blast match)	Ta.6174	TSA: Triticum aestivum Unigene86033 mRNA sequence
Ta.27477.1.S1_x_at	2.2591							Traes_4AL_5CC914E5A.1			CD373670	Ta.27477.1	WHE1209_B04_C07ZT	germin [Triticum aestivum]	Ta.48534	Germin protein precursor
Ta.27553.1.S1_at			0.4922				2.1262	Traes_2AS_2E21BFFFB.1	BRADI4G24780.1	LOC_Os07g34140	BT009068.1	Ta.27553.1
Ta.27566.1.S1_at			0.2792					Traes_7DL_6874E0AF7.1	BRADI1G37620.1	LOC_Os06g37080	BT008984.1	Ta.27566.1
Ta.27576.1.A1_at			0.3227				0.4647	Traes_5DL_A6F262275.1	BRADI1G22340.1	LOC_Os03g63310	AY290727.1	Ta.27576.1
Ta.27596.1.S1_at			2.4622							LOC_Os05g03480	CA744201	Ta.27596.1	wri1s_pk007_c17	Isovaleryl-CoA dehydrogenase	Ta.27596	TSA: Triticum aestivum Unigene156608 mRNA sequence
Ta.27596.1.S1_x_at			2.5865					Traes_1AS_536E18ACD.2	BRADI2G38100.4	LOC_Os05g03480	CA744201	Ta.27596.1	wri1s_pk007_c17	Isovaleryl-CoA dehydrogenase	Ta.27596	TSA: Triticum aestivum Unigene156608 mRNA sequence
Ta.27657.1.S1_at							0.4654	Traes_6AS_AFBB715C3.3	BRADI2G37327.1	LOC_Os03g17100	D38090.1	Ta.27657.1
Ta.27657.12.S1_at							0.4117	Traes_6DS_536814F70.2	BRADI2G62450.1	LOC_Os03g17100	CD869995	Ta.27657.12	AZO2_113D04F001128	(auto_contig_anno e-value=9E-46; target_length=145) Protein H2A.5 (wcH2A-2) gi|536888|dbj|BAA07276.1| protein H2A [Triticum aestivum] gi|1095224|prf||2108279A histone H2A:ISOTYPE=2	Ta.7713	Protein H2A
Ta.27657.14.S1_s_at							0.4115			LOC_Os01g31800	BJ310437	Ta.27657.14	BJ310437	histone H2A [Triticum aestivum]	Ta.7713	Protein H2A
Ta.27657.14.S1_x_at							0.4218	Traes_6AS_AFBB715C3.3	BRADI4G28560.1	LOC_Os01g31800	BJ310437	Ta.27657.14	BJ310437	histone H2A [Triticum aestivum]	Ta.7713	Protein H2A
Ta.27657.7.S1_x_at							0.484	Traes_6AS_32423383C.1	BRADI4G28560.1	LOC_Os01g31800	BJ306445	Ta.27657.7	BJ306445	(auto_contig_anno e-value=1E-45; target_length=145) Protein H2A.5 (wcH2A-2) gi|536888|dbj|BAA07276.1| protein H2A [Triticum aestivum] gi|1095224|prf||2108279A histone H2A:ISOTYPE=2	Ta.7713	Protein H2A
Ta.27705.1.S1_at							0.3905				BJ250580	Ta.27705.1	BJ250580	unknown	Ta.92894	TSA: Triticum aestivum cultivar Kukri KukriC1742_6 mRNA sequence
Ta.27723.1.S1_s_at			0.387								CA618696	Ta.27723.1	wl1n_pk0039_b5	A maize sequence?	Ta.27723	Putative NOD26-like membrane integral protein
Ta.27723.1.S1_x_at			0.4507					Traes_7BS_721120525.1			CA618696	Ta.27723.1	wl1n_pk0039_b5	A maize sequence?	Ta.27723	Putative NOD26-like membrane integral protein
Ta.27725.1.S1_at			2.0143					Traes_4BL_9421592BC.1	BRADI1G65780.1		AB030210.1	Ta.27725.1
Ta.27726.1.S1_at			0.4453					Traes_5DL_CADFEAFEF.2	BRADI4G29780.1	LOC_Os09g23540	CD880591	Ta.27726.1	F1_075D15R010626	(auto_contig_anno e-value=2E-64; target_length=361) PROBABLE MANNITOL DEHYDROGENASE (NAD-DEPENDENT MANNITOL DEHYDROGENASE)	Ta.40817	TSA: Triticum aestivum Unigene108160 mRNA sequence
Ta.27739.2.S1_at		0.4667	4.1984								CA649178	Ta.27739.2
Ta.27739.2.S1_x_at		0.4593	4.1485					Traes_7DS_7F0B548D5.1	BRADI1G46710.5		CA649178	Ta.27739.2	wre1n_pk0137_b11	unknown	Ta.16843	TSA: Triticum aestivum Unigene68749 mRNA sequence
Ta.27744.2.S1_a_at			0.4797					Traes_5AL_D24A24C13.1	BRADI3G06420.1	LOC_Os11g03270	CA618050	Ta.27744.2	wl1n_pk0027_h8	A maize sequence?	Ta.16235	TSA: Triticum aestivum Unigene121822 mRNA sequence
Ta.27757.1.S1_at	0.3626		0.3181		0.4018		0.3464				CD862919	Ta.27757.1	AZO1_105B16F010201	similar to (contig annotation) phosphoglycerate mutase family, putative [Oryza sativa (japonica cultivar-group)]	Ta.27757	TSA: Triticum aestivum Unigene61446 mRNA sequence
Ta.27774.1.S1_x_at		0.4802					0.4512	Traes_2BL_EA1079E40.1			CN011268	Ta.27774.1	WHE3882_B02_D04ZS	(auto_contig_anno e-value=5E-14; target_length=2028) Hordeum vulgare HSP70 mRNA, complete cds	Ta.24732	TSA: Triticum aestivum Unigene1717 mRNA sequence
Ta.27781.1.S1_at			4.6794					TRAES3BF058100100CFD_t1	BRADI5G18920.1	LOC_Os04g48460	CD913427	Ta.27781.1	G550_117N08R010921	cytochrome P450 [Arabidopsis thaliana]	Ta.72747	TSA: Triticum aestivum Unigene151831 mRNA sequence
Ta.27798.1.S1_s_at			0.415		2.7629		22.8183	Traes_1DS_BF39DE1B4.2			BQ801075	Ta.27798.1	WHE2810_A09_A18ZS	proteinase inhibitor [Hordeum vulgare subsp. vulgare]
Ta.27807.1.S1_at			2.5314					Traes_4AL_783D5A8DE.1	BRADI1G14810.1	LOC_Os03g41110	CD861891	Ta.27807.1	AZO1_101F21F010126	unknown	Ta.27807	TSA: Triticum aestivum Unigene4053 mRNA sequence
Ta.27807.2.S1_at			2.0288								CA678133	Ta.27807.2	wlm12_pk0022_e6	(auto_contig_anno no blast match)
Ta.27834.1.S1_s_at			0.4721							LOC_Os10g05130	BQ160730	Ta.27834.1	WHE0286_G02_N04ZT	(auto_contig_anno e-value=2E-18; target_length=193) unknown protein [Oryza sativa (japonica cultivar-group)] gi|31430113|gb|AAP52071.1| unknown protein [Oryza sativa (japonica cultivar-group)] gi|19919975|gb|AAM08423.1| Unknown protein [Oryza sativa]	Ta.8750	TSA: Triticum aestivum Unigene65943 mRNA sequence
Ta.2786.1.S1_at	0.4669	0.4939	0.3934	0.4663		0.3122	0.4409	TRAES3BF080100010CFD_t1			AF364099.1	Ta.2786.1
Ta.2787.1.S1_at			5.4398					Traes_6DL_B28B5501C.1	BRADI1G37410.1	LOC_Os11g26790	AF453444.1	Ta.2787.1
Ta.27879.1.S1_at			2.3745					Traes_2BS_CCFE8F6F8.1	BRADI1G20050.1	LOC_Os07g44410	BQ800841	Ta.27879.1
Ta.27916.1.A1_x_at		0.4718						Traes_6AS_B28F01D5E.2	BRADI3G00280.1	LOC_Os02g01100	CD897522	Ta.27916.1	G174_106C20R011120	amino acid transport protein [Oryza sativa (japonica cultivar-group)]	Ta.9934	TSA: Triticum aestivum Unigene96853 mRNA sequence
Ta.2793.1.S1_at			5.1118	2.5709				Traes_3AL_C3A46A4FB.1	BRADI2G47360.1	LOC_Os01g50160	AB055077.1	Ta.2793.1
Ta.27945.1.S1_x_at			3.0106					Traes_5BL_8B9B2D843.2	BRADI4G07520.1	LOC_Os12g29400	CK216098	Ta.27945.1	FGAS028077	ABA-responsive protein [Hordeum vulgare]	Ta.27945	TSA: Triticum aestivum Unigene118071 mRNA sequence
Ta.2795.1.S1_a_at							0.4907	Traes_4AL_4B9D56131.3	BRADI1G50090.1	LOC_Os06g04200	AY050174.1	Ta.2795.1
Ta.27951.1.A1_at			2.1719				2.6991			LOC_Os05g49270	BJ320954	Ta.27951.1	BJ320954	sugar transporter [Oryza sativa (japonica cultivar-group)]	Ta.42153	TSA: Triticum aestivum Unigene161265 mRNA sequence
Ta.27951.1.A1_x_at			2.1463				2.746	Traes_4DL_5C635C96A.2	BRADI2G16070.1	LOC_Os05g49270	BJ320954	Ta.27951.1	BJ320954	sugar transporter [Oryza sativa (japonica cultivar-group)]	Ta.42153	TSA: Triticum aestivum Unigene161265 mRNA sequence
Ta.27983.1.S1_at			0.4673					Traes_6BL_708F113B2.1	BRADI3G59730.1	LOC_Os02g50640	CK205510	Ta.27983.1	FGAS017008	(auto_contig_anno e-value=4E-52; target_length=652) Os02g0739900 [Oryza sativa (japonica cultivar-group)] gi|46390299|dbj|BAD15748.1| putative potyviral helper component protease-interacting protein 2 [Oryza sativa Japonica Group]	Ta.27983	TSA: Triticum aestivum Unigene101590 mRNA sequence
Ta.27983.2.S1_a_at			0.4958					Traes_6AL_38CA87B45.2	BRADI3G59730.1	LOC_Os02g50640	BJ264288	Ta.27983.2	BJ264288	(auto_contig_anno e-value=3E-97; target_length=652) Os02g0739900 [Oryza sativa (japonica cultivar-group)] gi|46390299|dbj|BAD15748.1| putative potyviral helper component protease-interacting protein 2 [Oryza sativa Japonica Group]	Ta.27983	TSA: Triticum aestivum Unigene101590 mRNA sequence
Ta.2799.1.S1_x_at			2.1284					Traes_1DL_52D6355A8.1		LOC_Os10g39610	CD906539	Ta.2799.1
Ta.28040.1.A1_at			2.8562					Traes_5AL_8349DE248.1	BRADI1G13827.1	LOC_Os03g44150	BF474041	Ta.28040.1	WHE0840_C11_F22ZS	similar to ornithine aminotransferase [Vitis vinifera] (contig annotation)	Ta.12337	TSA: Triticum aestivum Unigene148905 mRNA sequence
Ta.28046.1.A1_at			2.3618					Traes_2BL_EE22FBE18.1	BRADI5G15830.1	LOC_Os04g43800	BQ161844	Ta.28046.1	WHE0483-0486_D22_D22ZT	Phenylalanine ammonia-lyase	Ta.70842	TSA: Triticum aestivum Unigene133047 mRNA sequence
Ta.28056.1.A1_at			0.4642					Traes_2BL_DE4FAAC5E.1			BQ171988	Ta.28056.1	WHE1710_D02_G04ZT	(auto_contig_anno e-value=1E-14; target_length=580) Probable inositol transporter 2	Ta.94100	TSA: Triticum aestivum Unigene160367 mRNA sequence
Ta.2807.1.A1_s_at			0.4986					Traes_2AS_BA5F32F64.1	BRADI1G22730.1	LOC_Os07g40480	CD886096	Ta.2807.1	G118_101F20R010921	DHHC-type zinc finger protein [Oryza sativa (japonica cultivar-group)]	Ta.9847	TSA: Triticum aestivum Unigene138743 mRNA sequence
Ta.28079.1.S1_x_at							0.4284				BJ269953	Ta.28079.1	BJ269953	unknown	Ta.199063	TSA: Triticum aestivum Unigene149509 mRNA sequence
Ta.28092.1.S1_s_at			0.3986					Traes_1DS_5BAD8947E.1	BRADI2G36730.1	LOC_Os05g04820	CA606754	Ta.28092.1	wr1_pk0068_h10	(auto_contig_anno e-value=2E-50; target_length=427) putative myb transcription factor [Oryza sativa (japonica cultivar-group)]	Ta.92643	TSA: Triticum aestivum Unigene35203 mRNA sequence
Ta.28104.1.S1_at			3.797					Traes_2DS_F0E1E7AC4.1			CA615172	Ta.28104.1	wr1_pk178_f1	(auto_contig_anno e-value=2E-59; target_length=688) Hordeum vulgare subsp. vulgare cDNA clone: FLbaf48c02, mRNA sequence	Ta.66189	Transcribed locus, weakly similar to XP_003562751.1 PREDICTED: uncharacterized protein LOC100844344 [Brachypodium distachyon]
Ta.28109.1.A1_at			2.0607					TRAES3BF020100010CFD_t1			CA617283	Ta.28109.1	wl1n_pk0019_a6	A maize sequence?	Ta.54860	TSA: Triticum aestivum Unigene18000 mRNA sequence
Ta.28112.1.S1_at			6.3534	2.9624				Traes_2AL_8394449B2.1	BRADI5G20557.1	LOC_Os04g51160	CK212220	Ta.28112.1	FGAS024089	mitochondrial alternative oxidase 1d [Saccharum officinarum]	Ta.38087	TSA: Triticum aestivum Unigene124753 mRNA sequence
Ta.28126.2.S1_a_at			3.028				2.0111	Traes_4DS_411280A5A.1			CA630337	Ta.28126.2	wle1n_pk0033_h1	unknown	Ta.92453	TSA: Triticum aestivum Unigene133746 mRNA sequence
Ta.28131.1.S1_at			2.7727		2.1708						CA632621	Ta.28131.1	wle1n_pk0054_b3	alternative oxidase [Triticum aestivum]	Ta.233	Alternative oxidase
Ta.28131.1.S1_x_at			2.758		2.182				BRADI5G20540.1		CA632621	Ta.28131.1	wle1n_pk0054_b3	alternative oxidase [Triticum aestivum]	Ta.233	Alternative oxidase
Ta.28136.1.S1_x_at					2.0902			Traes_5AL_1F37B022B1.1			CK160740	Ta.28136.1	FGAS042367	unknown	Ta.54685	TSA: Triticum aestivum Unigene56789 mRNA sequence
Ta.28139.1.S1_at			0.4634					Traes_4BL_251486C33.1	BRADI1G78240.1	LOC_Os02g44320	CK216349	Ta.28139.1
Ta.28157.1.S1_at							2.0207	Traes_5BL_8FDBF53BC.1			CA642241	Ta.28157.1	wre1n_pk0055_a3	(auto_contig_anno e-value=1E-28; target_length=132) Acyl carrier protein III, chloroplast precursor (ACP III)	Ta.57604	TSA: Triticum aestivum Unigene95283 mRNA sequence
Ta.28171.1.S1_at							2.5594	Traes_4BS_63DD9D036.2	BRADI1G11680.1	LOC_Os03g49350	BT008992.1	Ta.28171.1
Ta.28177.1.A1_at			0.302								CA650362	Ta.28177.1	wre1n_pk0152_f4	unknown	Ta.39363	TSA: Triticum aestivum Unigene157580 mRNA sequence
Ta.28201.1.S1_at			2.0014					Traes_5DL_753A1DCA0.1	BRADI1G04337.1	LOC_Os03g59360	CD868555	Ta.28201.1	AZO2_109E05F001114	(auto_contig_anno e-value=1E-63; target_length=284) remorin-like protein [Oryza sativa (japonica cultivar-group)] gi|30103007|gb|AAP21420.1| remorin-like protein [Oryza sativa (japonica cultivar-group)] gi|41469671|gb|AAS07383.1| remorin-like protein [Ory	Ta.74693	TSA: Triticum aestivum cultivar Kukri KukriC9134_3 mRNA sequence
Ta.28219.1.A1_at	2.0045		2.3911				2.3537	Traes_1AL_657856E06.1	BRADI3G31880.1	LOC_Os10g38740	CA698466	Ta.28219.1	wlk8_pk0004_c2	glutathione transferase [Triticum aestivum]	Ta.3679	Glutathione transferase
Ta.28224.1.S1_x_at	0.3429	0.4758			0.4659		0.4385				CK193135	Ta.28224.1	FGAS001548	unknown	Ta.96547	TSA: Triticum aestivum Unigene40227 mRNA sequence
Ta.28228.1.S1_at			0.4542					Traes_2AL_837BCD21C.1	BRADI5G16980.1	LOC_Os04g45490	CK153150	Ta.28228.1	FGAS031715	translation elongation factor EF-G [Glycine max]	Ta.28228	TSA: Triticum aestivum Unigene149031 mRNA sequence
Ta.28228.2.S1_at			0.4466					Traes_2AL_837BCD21C.1	BRADI5G16980.1	LOC_Os04g45490	CA633922	Ta.28228.2	wle1n_pk0080_c11	(auto_contig_anno e-value=0; target_length=788) ELONGATION FACTOR G, CHLOROPLAST PRECURSOR (EF-G)	Ta.28228	TSA: Triticum aestivum Unigene149031 mRNA sequence
Ta.28232.2.A1_at			0.4967					Traes_1AL_BE4FF7D92.1			CA685938	Ta.28232.2	wlm96_pk031_b3	(auto_contig_anno e-value=4E-68; target_length=559) unnamed protein product [Vitis vinifera]	Ta.35687	TSA: Triticum aestivum Unigene154676 mRNA sequence
Ta.28233.1.S1_at				0.3911				Traes_6DL_5EF8EAD26.1			CA599187	Ta.28233.1	wyr1c_pk002_k17	iron/ascorbate-dependent oxidoreductase [Hordeum vulgare] (contig annotation)	Ta.55564	TSA: Triticum aestivum Unigene62032 mRNA sequence
Ta.28233.2.S1_a_at				0.3236				Traes_6DL_5EF8EAD26.1	BRADI1G47800.1		CA695499	Ta.28233.2	wlmk8_pk0010_a6	ethylene-forming-enzyme-like dioxygenase-like protein [Oryza sativa (japonica cultivar-group)]	Ta.29852	TSA: Triticum aestivum Unigene37121 mRNA sequence
Ta.28244.1.A1_s_at	0.4102		0.4551				0.305			LOC_Os06g48160	CA631663	Ta.28244.1	wle1n_pk0051_a6	(auto_contig_anno e-value=2E-92; target_length=284) Probable xyloglucan endotransglucosylase/hydrolase protein 25 precursor (At-XTH25) (XTH-25)	Ta.69968	Endotransglucosylase/hydrolase XTH5
Ta.28244.1.A1_x_at			0.5				0.3678		BRADI1G33810.1	LOC_Os06g48160	CA631663	Ta.28244.1	wle1n_pk0051_a6	(auto_contig_anno e-value=2E-92; target_length=284) Probable xyloglucan endotransglucosylase/hydrolase protein 25 precursor (At-XTH25) (XTH-25)	Ta.69968	Endotransglucosylase/hydrolase XTH5
Ta.28244.2.S1_at							0.4378		BRADI1G33810.1		CA628061	Ta.28244.2	wle1_pk0001_e8	(auto_contig_anno e-value=2E-92; target_length=284) Probable xyloglucan endotransglucosylase/hydrolase protein 25 precursor (At-XTH25) (XTH-25)	Ta.69968	Endotransglucosylase/hydrolase XTH5
Ta.28254.1.S1_s_at			0.4601					Traes_4AS_0812D941C.2	BRADI1G71667.1	LOC_Os03g09250	BJ274136	Ta.28254.1	BJ274136	Inositol-3-phosphate synthase	Ta.13240	Myo-inositol-1-phosphate synthase
Ta.28255.1.A1_at			0.4593					Traes_7BS_673360C6B.1	BRADI1G43990.1	LOC_Os06g15330	CA680800	Ta.28255.1	wlm24_pk0009_c1	(auto_contig_anno e-value=3E-37; target_length=417) Zinc finger protein CONSTANS-LIKE 16	Ta.36576	TSA: Triticum aestivum Unigene101237 mRNA sequence
Ta.28273.1.S1_x_at			4.5677					Traes_5BL_3C394AF92.1	BRADI4G37720.1	LOC_Os09g38560	BQ483998	Ta.28273.1	WHE3515_C06_F11ZS	(auto_contig_anno e-value=1E-23; target_length=72) Hydrophobic protein OSR8	Ta.33801	TSA: Triticum aestivum Unigene125813 mRNA sequence
Ta.28289.1.S1_a_at	0.3762	0.2019	2.1513		0.1991						CA747010	Ta.28289.1	wri2s_pk006_l16	chimera	Ta.69407	TSA: Triticum aestivum Ta_Contig198391.ansp mRNA sequence
Ta.28289.1.S1_x_at	0.3004	0.2058	2.2513		0.1777						CA747010	Ta.28289.1	wri2s_pk006_l16	chimera	Ta.69407	TSA: Triticum aestivum Ta_Contig198391.ansp mRNA sequence
Ta.28289.2.S1_x_at	0.4187	0.2189	2.0214		0.2194						CA689394	Ta.28289.2	wlm96_pk046_g22	unknown	Ta.69407	TSA: Triticum aestivum Ta_Contig198391.ansp mRNA sequence
Ta.28292.1.S1_at	2.1982		2.3448				2.0881	Traes_5DL_0A52687C6.1	BRADI3G04270.1		BJ253007	Ta.28292.1	BJ253007	farnesylated protein 3 [Hordeum vulgare subsp. vulgare]	Ta.72169	TSA: Triticum aestivum Unigene61494 mRNA sequence
Ta.28292.2.S1_s_at			2.0387					Traes_5BL_4BCE2DBEF.1	BRADI3G04270.1	LOC_Os01g32330	BJ253295	Ta.28292.2	BJ253295	(auto_contig_anno e-value=2E-54; target_length=151) farnesylated protein 3 [Hordeum vulgare subsp. vulgare]	Ta.3726	TSA: Triticum aestivum Unigene61495 mRNA sequence
Ta.28299.2.S1_at	0.4444									LOC_Os12g42550	BE515497	Ta.28299.2	WHE0605_A10_A19ZA	Methyl-CpG binding domain containing protein [Oryza sativa (japonica cultivar-group)]	Ta.53851	TSA: Triticum aestivum Unigene38524 mRNA sequence
Ta.28299.2.S1_x_at	0.4537							Traes_5AS_BABE20FBA.1	BRADI4G21540.1	LOC_Os12g42550	BE515497	Ta.28299.2	WHE0605_A10_A19ZA	Methyl-CpG binding domain containing protein [Oryza sativa (japonica cultivar-group)]	Ta.53851	TSA: Triticum aestivum Unigene38524 mRNA sequence
Ta.2830.2.S1_a_at	0.4602							Traes_4BS_D1279A1BC.1	BRADI4G13327.1	LOC_Os11g40510	CA611439	Ta.2830.2	wr1_pk0127_g4	(auto_contig_anno e-value=1E-57; target_length=375) Nucleolysin TIAR (TIA-1 related protein)	Ta.54183	TSA: Triticum aestivum Unigene92089 mRNA sequence
Ta.28325.1.S1_x_at			2.22					Traes_7DS_B30C70553.1	BRADI1G42270.1	LOC_Os06g29180	CD877796	Ta.28325.1	AZO4_101C10R011121	Formate dehydrogenase	Ta.28091	TSA: Triticum aestivum Unigene38552 mRNA sequence
Ta.28346.2.S1_x_at			2.0873					Traes_1AS_3CABBFC7E.2	BRADI2G36770.1	LOC_Os05g04700	BQ803540	Ta.28346.2	WHE2838_G10_M20ZS	plasma membrane protein 3 [Leymus chinensis]
Ta.28351.1.S1_at		0.4447	0.3249				0.4141			LOC_Os08g35760	CK215324	Ta.28351.1	FGAS027282	adenosine diphosphate glucose pyrophosphatase [Triticum aestivum]	Ta.30673	Adenosine diphosphate glucose pyrophosphatase
Ta.28351.1.S1_s_at		0.4477	0.2675				0.4185			LOC_Os08g35760	CK215324	Ta.28351.1	FGAS027282	adenosine diphosphate glucose pyrophosphatase [Triticum aestivum]	Ta.30673	Adenosine diphosphate glucose pyrophosphatase
Ta.28351.1.S1_x_at			0.3758				0.4834	Traes_7DS_C44D1BDB7.1	BRADI3G37670.1	LOC_Os08g35760	CK215324	Ta.28351.1	FGAS027282	adenosine diphosphate glucose pyrophosphatase [Triticum aestivum]	Ta.30673	Adenosine diphosphate glucose pyrophosphatase
Ta.28354.3.S1_x_at	2.1355		2.9731								BQ902312	Ta.28354.3	Ta02_03d12_R	glutathione transferase [Triticum aestivum]	Ta.70732	TSA: Triticum aestivum cultivar Kukri KukriC5856_2 mRNA sequence
Ta.28369.1.S1_at			3.7614					Traes_5BL_3C394AF92.1	BRADI4G37720.1	LOC_Os09g38560	CA727825	Ta.28369.1	wdi1c_pk003_e14	low temperature and salt responsive protein [Pennisetum glaucum]	Ta.99886	TSA: Triticum aestivum Unigene18949 mRNA sequence
Ta.28378.2.S1_at			4.5849					Traes_1DS_71FC77DBB.1			BE515510	Ta.28378.2	WHE0614_H05_O10ZA	defensin [Triticum aestivum] (contig annotation)	Ta.5720	TSA: Triticum aestivum Ta_Contig63961.ansp mRNA sequence
Ta.28379.1.S1_x_at			0.4728					Traes_1BS_79C5A377B.1		LOC_Os03g25350	BQ806534	Ta.28379.1	WHE3580_B09_C18ZS	5a2 protein [Triticum aestivum]	Ta.49091	5a2 protein
Ta.28398.1.S1_x_at			2.1836					Traes_3AL_FED51E346.1	BRADI2G49320.2	LOC_Os01g53730	CK211470	Ta.28398.1	FGAS023315	cold induced protein [Deschampsia antarctica]	Ta.573	TSA: Triticum aestivum Unigene132235 mRNA sequence
Ta.28398.3.S1_a_at			2.3433					TRAES3BF128500080CFD_t1			CA679147	Ta.28398.3	wlm4_pk0014_d1	unknown
Ta.2840.1.S1_at			0.4524				0.4772	TRAES3BF090300150CFD_t1	BRADI2G50250.1	LOC_Os01g55190	BJ311413	Ta.2840.1	BJ311413	unknown	Ta.2840	TSA: Triticum aestivum Unigene148236 mRNA sequence
Ta.28422.1.A1_s_at		2.1352						Traes_4DS_0ED91CE20.1			BJ317142	Ta.28422.1	BJ317142	unknown	Ta.28422	TSA: Triticum aestivum Unigene133188 mRNA sequence
Ta.28432.1.S1_at			2.7712					Traes_6AL_2063C3615.4			BQ171475	Ta.28432.1	WHE1401-1404_B17_B17ZT	(auto_contig_anno e-value=4E-14; target_length=28434780) Oryza sativa (japonica cultivar-group) genomic DNA, chromosome 8, complete sequence	Ta.12045	TSA: Triticum aestivum Unigene50680 mRNA sequence
Ta.28436.1.A1_at							0.4273	Traes_5DL_243735D6C.1			CF133751	Ta.28436.1	WHE4363_A04_A07ZT	(auto_contig_anno no blast match)	Ta.28436	TSA: Triticum aestivum Unigene153076 mRNA sequence
Ta.28437.2.S1_s_at			0.424		2.04			Traes_2DS_77EE9D5CB.1	BRADI5G04630.1	LOC_Os10g05970	CK205281	Ta.28437.2	FGAS016746	chimera	Ta.18388	TSA: Triticum aestivum Unigene122161 mRNA sequence
Ta.28438.1.A1_at			0.4805					Traes_2DS_C33451CF4.1	BRADI3G07780.1		BJ320939	Ta.28438.1	BJ320939	(auto_contig_anno no blast match)	Ta.28438	TSA: Triticum aestivum Unigene73425 mRNA sequence
Ta.28472.1.S1_at			2.7293					TRAES3BF080700070CFD_t1			BE429461	Ta.28472.1	TAS000_D06R990618	unknown	Ta.70274	TSA: Triticum aestivum cultivar Kukri KukriC6191_1 mRNA sequence
Ta.28480.1.S1_at			0.4218					Traes_4DL_1A9D268CC.1	BRADI1G77840.1	LOC_Os03g02040	CD452788	Ta.28480.1	WHE1126_B03_C06ZT	similar to Remorin [Oryza sativa (japonica cultivar-group)]	Ta.16960	TSA: Triticum aestivum Unigene26812 mRNA sequence
Ta.28486.1.A1_at							0.4986	Traes_6AS_32423383C.1			CA719316	Ta.28486.1	wkm2n_pk003_k12	(auto_contig_anno e-value=2E-46; target_length=145) Protein H2A.5 (wcH2A-2) gi|536888|dbj|BAA07276.1| protein H2A [Triticum aestivum] gi|1095224|prf||2108279A histone H2A:ISOTYPE=2	Ta.7713	Protein H2A
Ta.28494.1.S1_s_at	0.4614						0.3562			LOC_Os03g55290	CN011111	Ta.28494.1	WHE3880_A09_A18ZS	(auto_contig_anno e-value=4E-16; target_length=131) NifU-like protein	Ta.14477	TSA: Triticum aestivum Unigene93919 mRNA sequence
Ta.28494.1.S1_x_at							0.4991	Traes_5DL_BEB7ADA1D.1	BRADI1G07900.1	LOC_Os03g55290	CN011111	Ta.28494.1	WHE3880_A09_A18ZS	(auto_contig_anno e-value=4E-16; target_length=131) NifU-like protein	Ta.14477	TSA: Triticum aestivum Unigene93919 mRNA sequence
Ta.28516.1.S1_x_at			0.4951					Traes_1AS_6D5C3AA87.1	BRADI2G39930.1	LOC_Os05g01290	BJ267752	Ta.28516.1	BJ267752	unknown	Ta.90835	TSA: Triticum aestivum Ta_Contig75823.ansp mRNA sequence
Ta.28533.1.S1_at			9.4222					Traes_4DL_A7C1B0A43.2			BJ288885	Ta.28533.1	BJ288885	photosystem II 10K protein [Oryza sativa (japonica cultivar-group)] (contig annotation)	Ta.55850	Transcribed locus, weakly similar to XP_003562029.1 PREDICTED: uncharacterized protein LOC100844536 [Brachypodium distachyon]
Ta.28536.1.S1_at			2.5806					Traes_2AL_0EC4A0B2C.1			BJ291876	Ta.28536.1
Ta.28537.1.S1_x_at			3.4348					Traes_1BS_947181DF9.1	BRADI3G49380.1	LOC_Os02g41904	BQ160686	Ta.28537.1	WHE0284_H03_O06ZT	defensin [Triticum aestivum]	Ta.92476	TSA: Triticum aestivum Ta_Contig95443.ansp mRNA sequence
Ta.28539.1.A1_x_at			3.1283	2.285			4.2027	Traes_5BL_4497A137C.1	BRADI1G04150.1		BJ286857	Ta.28539.1	BJ286857	NAC domain transcription factor [Triticum aestivum]	Ta.57579	NAC domain transcription factor
Ta.28548.1.S1_at							0.4605	Traes_6AL_AF75FDD5E.1			BJ270312	Ta.28548.1	BJ270312	unknown	Ta.70362	TSA: Triticum aestivum Unigene1497 mRNA sequence
Ta.28550.1.S1_at		2.3194	0.3926				4.6504	Traes_6AS_6C6DC68C2.1	BRADI3G49380.1	LOC_Os02g41904	BJ314399	Ta.28550.1	BJ314399	amylase inhibitor-like protein [Triticum aestivum]	Ta.28550	Amylase inhibitor-like protein
Ta.28555.1.S1_at			7.4907					Traes_4AL_F99FCB25F.1			BQ166465	Ta.28555.1	WHE0859_F04_K07ZT	ABA induced plasma membrane protein PM 19 [Triticum aestivum] (contig annotation)	Ta.129	TSA: Triticum aestivum contig04038.TraeRec mRNA sequence
Ta.28555.2.S1_at			4.6442					Traes_5DL_426297FC7.1			BJ290445	Ta.28555.2	BJ290445	(auto_contig_anno e-value=4E-83; target_length=181) plasma membrane associated protein [Hordeum vulgare]	Ta.70698	TSA: Triticum aestivum contig12066.TraeRec mRNA sequence
Ta.28555.3.S1_at			4.2753								CD904599	Ta.28555.3	G468_001D04R010928	ABA induced plasma membrane protein PM 19 [Triticum aestivum] (contig annotation)	Ta.70698	TSA: Triticum aestivum contig12066.TraeRec mRNA sequence
Ta.28555.3.S1_x_at			3.5077					Traes_5DL_26434784A.3			CD904599	Ta.28555.3	G468_001D04R010928	ABA induced plasma membrane protein PM 19 [Triticum aestivum] (contig annotation)	Ta.70698	TSA: Triticum aestivum contig12066.TraeRec mRNA sequence
Ta.28563.1.A1_at			2.8571					Traes_2BS_0B11A6B7D.2	BRADI1G19010.1	LOC_Os07g46520	BJ253730	Ta.28563.1
Ta.28584.1.A1_at							2.4139				CA698407	Ta.28584.1	wlk8_pk0004_a8	sarcosine oxidase [Oryza sativa (japonica cultivar-group)] (contig annotation)	Ta.28584	TSA: Triticum aestivum Unigene50151 mRNA sequence
Ta.2860.1.S1_at							0.4877	Traes_1AL_D1D0C2774.1	BRADI4G19207.1	LOC_Os11g29380	AY532594.1	Ta.2860.1
Ta.28605.1.S1_at			4.3901					Traes_1BL_85E4C2FE1.1	BRADI2G18100.3	LOC_Os05g46480	AB115914.1	Ta.28605.1
Ta.28617.1.S1_at			0.3791					Traes_3DL_90BFC0545.1	BRADI1G55650.1	LOC_Os07g08070	BJ229114	Ta.28617.1	BJ229114	(auto_contig_anno e-value=3E-63; target_length=256) Protein FBL4	Ta.71164	TSA: Triticum aestivum Unigene141643 mRNA sequence
Ta.2864.2.S1_at			0.4955							LOC_Os03g49610	CD894558	Ta.2864.2	G118_126I10R011119	beta-glucosidase [Oryza sativa (japonica cultivar-group)]	Ta.2864	TSA: Triticum aestivum Unigene98298 mRNA sequence
Ta.2864.2.S1_x_at			0.4865					Traes_4DS_29F298799.1	BRADI1G10940.1	LOC_Os03g49610	CD894558	Ta.2864.2	G118_126I10R011119	beta-glucosidase [Oryza sativa (japonica cultivar-group)]	Ta.2864	TSA: Triticum aestivum Unigene98298 mRNA sequence
Ta.28640.1.S1_at			0.163					Traes_2AL_4F7FDE075.2	BRADI5G15850.3	LOC_Os06g30950	CK156935	Ta.28640.1	FGAS037985	phosphate translocator-like [Oryza sativa (japonica cultivar-group)]	Ta.54507	Putative integral membrane protein
Ta.28640.2.S1_a_at			0.1746	0.4094						LOC_Os06g30950	CA651232	Ta.28640.2	wre1n_pk180_d2	(auto_contig_anno e-value=3E-41; target_length=313) Solute carrier family 35 member E3	Ta.54507	Putative integral membrane protein
Ta.28640.2.S1_x_at			0.3662	0.4984				Traes_2AL_4F7FDE075.2	BRADI5G15850.3	LOC_Os06g30950	CA651232	Ta.28640.2	wre1n_pk180_d2	(auto_contig_anno e-value=3E-41; target_length=313) Solute carrier family 35 member E3	Ta.54507	Putative integral membrane protein
Ta.28644.1.S1_at			2.0729					Traes_1DL_61C1C0947.1			CA663084	Ta.28644.1	wlmk1_pk0026_e6	integral membrane protein-like [Oryza sativa (japonica cultivar-group)] (contig annotation)	Ta.28644	TSA: Triticum aestivum cultivar Kukri KukriC7746_2 mRNA sequence
Ta.28659.1.S1_x_at			3.8503	0.4601			3.1151	Traes_2AS_F3FA5442E.1			CA670381	Ta.28659.1
Ta.28659.3.S1_x_at			3.8249	0.4212			3.0255	Traes_2BS_A2AC8AAE5.1			CA689419	Ta.28659.3	wlm96_pk047_m22	subtilisin-chymotrypsin inhibitor 2 [Hordeum vulgare subsp. vulgare]	Ta.49788	TSA: Triticum aestivum Unigene77552 mRNA sequence
Ta.28692.1.S1_x_at			2.2652								CA647632	Ta.28692.1	wre1n_pk0121_b11	inosine-uridine preferring nucleoside hydrolase [Oryza sativa (japonica cultivar-group)] (contig annotation)	Ta.55585	TSA: Triticum aestivum Unigene60431 mRNA sequence
Ta.28692.3.A1_a_at			2.2146							LOC_Os03g31170	BJ241860	Ta.28692.3
Ta.28692.3.A1_x_at			2.0447				2.127	Traes_3AS_E563BAA68.1	BRADI1G57470.1	LOC_Os03g31170	BJ241860	Ta.28692.3	BJ241860	inosine-uridine preferring nucleoside hydrolase [Oryza sativa (japonica cultivar-group)]	Ta.55585	TSA: Triticum aestivum Unigene60431 mRNA sequence
Ta.28697.2.S1_a_at							0.4742	Traes_2AL_CC968FC52.2	BRADI5G09170.2	LOC_Os02g32660	AF338432.1	Ta.28697.2
Ta.28700.1.S1_at			0.3179					Traes_2AS_0EA2792B8.1	BRADI4G17230.1	LOC_Os11g32650	AY286097.1	Ta.28700.1
Ta.28728.1.S1_at			0.4871							LOC_Os02g41860	AF139815.1	Ta.28728.1
Ta.28728.1.S1_x_at			0.4719					Traes_6AL_23B31796F.4	BRADI3G49360.1	LOC_Os02g41860	AF139815.1	Ta.28728.1
Ta.28728.2.S1_x_at							2.6936	Traes_2AL_66220D19D.1	BRADI5G15970.1	LOC_Os04g44060	BJ283978	Ta.28728.2	BJ283978	plasma membrane integral protein PIP aquaporin [Hordeum vulgare]	Ta.53935	Plasma membrane intrinsic protein
Ta.28750.1.S1_at	0.3979	0.4585	0.237		0.3088		0.24			LOC_Os07g05360	CD884700	Ta.28750.1	F1_117H15F010509	(auto_contig_anno e-value=3E-57; target_length=138) PHOTOSYSTEM II 10 KD POLYPEPTIDE PRECURSOR	Ta.19801	TSA: Triticum aestivum Unigene118195 mRNA sequence
Ta.28750.1.S1_x_at	0.4069	0.4453	0.2295		0.3028		0.241	Traes_6BL_B51240ACF.1	BRADI1G58280.1	LOC_Os07g05360	CD884700	Ta.28750.1	F1_117H15F010509	(auto_contig_anno e-value=3E-57; target_length=138) PHOTOSYSTEM II 10 KD POLYPEPTIDE PRECURSOR	Ta.19801	TSA: Triticum aestivum Unigene118195 mRNA sequence
Ta.28750.2.A1_x_at	0.4383	0.3905	0.3271		0.2416		0.2613	Traes_6BL_B51240ACF.1	BRADI1G58280.1	LOC_Os07g05360	BG905748	Ta.28750.2	TaLr1_142B06_F	(auto_contig_anno e-value=2E-52; target_length=885) Os08g0485700 [Oryza sativa (japonica cultivar-group)] gi|42408177|dbj|BAD09314.1| unknown protein [Oryza sativa Japonica Group] gi|113624059|dbj|BAF24004.1| Os08g0485700 [Oryza sativa (japonica cultivar-	Ta.19801	TSA: Triticum aestivum Unigene118195 mRNA sequence
Ta.2876.2.A1_at							0.4589	Traes_2AL_D6DB7DA57.1	BRADI3G54630.1	LOC_Os02g56130	CK213813	Ta.2876.2	FGAS025725	(auto_contig_anno e-value=1E-77; target_length=263) PROLIFERATING CELL NUCLEAR ANTIGEN (PCNA) (CYCLIN)	Ta.33361	TSA: Triticum aestivum Unigene148260 mRNA sequence
Ta.28766.1.S1_at			2.0142					Traes_7DL_0F8CC5C5A.2	BRADI1G33840.1	LOC_Os06g48200	CN011869	Ta.28766.1	WHE3889_G12_N23ZS	xyloglucan endotransglycosylase (XET) [Hordeum vulgare subsp. vulgare]	Ta.28766	TSA: Triticum aestivum Unigene108506 mRNA sequence
Ta.28779.1.S1_s_at							2.198	Traes_4DL_1E4700E3F.1		LOC_Os03g19220	BQ802240	Ta.28779.1	WHE2823_F09_L17ZS	unknown
Ta.28782.1.S1_x_at	2.4252		8.4022	6.6365				Traes_4BS_40CFAA1A8.1	BRADI1G11920.1	LOC_Os03g48750	Y09916.1	Ta.28782.1
Ta.28799.1.S1_a_at			2.4013					Traes_6AL_2271D1991.1	BRADI3G53430.1	LOC_Os02g48630	BJ219528	Ta.28799.1	BJ219528	(auto_contig_anno e-value=1E-175; target_length=358) Os02g0717500 [Oryza sativa (japonica cultivar-group)] gi|45735862|dbj|BAD12896.1| unknown protein [Oryza sativa Japonica Group] gi|113537464|dbj|BAF09847.1| Os02g0717500 [Oryza sativa (japonica cultivar	Ta.70862	TSA: Triticum aestivum Unigene149023 mRNA sequence
Ta.28799.3.S1_a_at			2.6315							LOC_Os02g48630	CA656288	Ta.28799.3	wlm0_pk0025_a5	unknown	Ta.70862	TSA: Triticum aestivum Unigene149023 mRNA sequence
Ta.28799.3.S1_x_at			2.5854					Traes_6AL_2271D1991.1	BRADI3G53430.1	LOC_Os02g48630	CA656288	Ta.28799.3	wlm0_pk0025_a5	unknown	Ta.70862	TSA: Triticum aestivum Unigene149023 mRNA sequence
Ta.28802.3.S1_at							0.4042	Traes_5BL_A1589C4D7.1	BRADI4G28560.1	LOC_Os03g17100	BJ228498	Ta.28802.3	BJ228498	(auto_contig_anno e-value=5E-39; target_length=151) HISTONE H2A.2.2	Ta.7713	Protein H2A
Ta.2881.2.S1_a_at	0.4814							Traes_4AS_C420DEB6D.1	BRADI1G64130.2	LOC_Os03g20100	CA677215	Ta.2881.2	wlm12_pk0010_c10	unknown	Ta.2881	TSA: Triticum aestivum Unigene149091 mRNA sequence
Ta.28827.1.S1_at	2.5107		6.2907				2.2999	Traes_4AL_2C949D942.1			BQ800700	Ta.28827.1	WHE2801_G05_M09ZS	unknown
Ta.28848.1.S1_at			2.3892					Traes_5DL_B316DF4621.1			BQ579494	Ta.28848.1	WHE2971_A12_A23ZS	(auto_contig_anno e-value=2E-23; target_length=112) LEA protein 12 [Oryza sativa (japonica cultivar-group)]	Ta.12657	TSA: Triticum aestivum Unigene152040 mRNA sequence
Ta.28854.1.S1_at					3.8257			Traes_1BL_F2EAC0F30.1	BRADI2G24320.1		BJ256613	Ta.28854.1
Ta.28866.3.A1_at			2.9477				2.2377	Traes_1AS_BC9714E23.2	BRADI4G13670.1	LOC_Os11g39990	BJ321617	Ta.28866.3	BJ321617	(auto_contig_anno e-value=5E-49; target_length=386) Patatin group M-3 precursor	Ta.34636	TSA: Triticum aestivum Unigene149090 mRNA sequence
Ta.28868.1.S1_at			0.4436					Traes_3AS_6AE2DC9C2.1			CA619500	Ta.28868.1	wl1n_pk0048_d3	A maize sequence?	Ta.43790	TSA: Triticum aestivum Unigene77806 mRNA sequence
Ta.28917.1.S1_at			0.3649							LOC_Os04g52250	CK166116	Ta.28917.1	FGAS050175	similar to proline rich protein [Lycopersicon esculentum]	Ta.42424	TSA: Triticum aestivum Unigene154535 mRNA sequence
Ta.28917.1.S1_x_at			0.2685					Traes_2BL_490540C70.1	BRADI5G21530.1	LOC_Os04g52250	CK166116	Ta.28917.1	FGAS050175	similar to proline rich protein [Lycopersicon esculentum]	Ta.42424	TSA: Triticum aestivum Unigene154535 mRNA sequence
Ta.2892.3.S1_a_at	0.4702							Traes_4AL_15D992FDB.1	BRADI1G01090.1	LOC_Os03g63710	BJ223891	Ta.2892.3
Ta.28942.2.A1_at			2.5408				2.9252	Traes_1DS_99E3E8761.1			CA670320	Ta.28942.2	wlsu1_pk026_c11	1-aminocyclopropane-1-carboxylate oxidase [Oryza sativa (japonica cultivar-group)] (contig annotation)	Ta.73808	TSA: Triticum aestivum Ta_Contig195029.ansp mRNA sequence
Ta.28951.1.S1_at			3.7994					Traes_2DL_5542C555B.1		LOC_Os07g02460	CK211465	Ta.28951.1	FGAS023310	unknown	Ta.65912	TSA: Triticum aestivum Unigene36953 mRNA sequence
Ta.28951.2.S1_a_at			4.1791					Traes_2DL_5542C555B.1			CA732834	Ta.28951.2	wlp1c_pk004_d22	unknown	Ta.65912	TSA: Triticum aestivum Unigene36953 mRNA sequence
Ta.29082.1.S1_at							2.1164	Traes_1AS_DEAC58FC4.1			CA635460	Ta.29082.1	wle1n_pk0101_b4	(auto_contig_anno e-value=3E-51; target_length=1242) Triticum aestivum cold acclimation protein WCOR410c (Wcor410c) mRNA, complete cds	Ta.63047	Cold acclimation protein WCOR410c
Ta.29349.1.S1_s_at			2.5229							LOC_Os05g08730	CK155644	Ta.29349.1	FGAS036487	similar to BRI1-KD interacting protein 128 [Oryza sativa (japonica cultivar-group)]	Ta.13360	TSA: Triticum aestivum Unigene149336 mRNA sequence
Ta.29349.1.S1_x_at			2.6499					Traes_1BS_A2CB3D19C.2	BRADI2G33960.1	LOC_Os05g08730	CK155644	Ta.29349.1	FGAS036487	similar to BRI1-KD interacting protein 128 [Oryza sativa (japonica cultivar-group)]	Ta.13360	TSA: Triticum aestivum Unigene149336 mRNA sequence
Ta.29352.1.S1_at			3.6141							LOC_Os11g26790	CK163855	Ta.29352.1	FGAS016491	dehydrin [Hordeum vulgare]	Ta.2638	Rab protein
Ta.29352.1.S1_x_at			3.5109					Traes_6DL_B28B5501C.1	BRADI1G37410.1	LOC_Os11g26790	CK163855	Ta.29352.1	FGAS016491	dehydrin [Hordeum vulgare]	Ta.2638	Rab protein
Ta.29365.1.S1_x_at							2.1113	Traes_2DS_CC0A98FBC.1	BRADI5G04630.1	LOC_Os10g05970	CK171922	Ta.29365.1	FGAS047400	chimera	Ta.37355	TSA: Triticum aestivum Unigene109401 mRNA sequence
Ta.29367.1.S1_at			2.0519					Traes_2BL_74D55CFCD.1			BJ224721	Ta.29367.1	BJ224721	harpin induced gene 1 homolog [Oryza sativa] (contig annotation)	Ta.29367	TSA: Triticum aestivum Unigene139873 mRNA sequence
Ta.29372.1.S1_at							2.2179	Traes_7DS_E3F7ACD64.1		LOC_Os03g32180	CK161766	Ta.29372.1	FGAS014340	polygalacturonase-inhibiting protein -related [Oryza sativa (japonica cultivar-group)] ; leucine rich repeat containing protein [Oryza sativa (japonica cultivar-group)]	Ta.29372	TSA: Triticum aestivum Unigene134018 mRNA sequence
Ta.29375.1.S1_at			4.0104					Traes_7BL_2DBF78EF1.1			CD923033	Ta.29375.1	G750_106B16F010529	(auto_contig_anno e-value=9E-34; target_length=264) LATE EMBRYOGENESIS ABUNDANT PROTEIN D-34 (LEA D-34)	Ta.5916	TSA: Triticum aestivum Ta_Contig220115.ansp mRNA sequence
Ta.29424.1.A1_a_at			0.1383	0.4868			3.9642	Traes_5DL_508B4718C.2	BRADI1G05450.1	LOC_Os03g58290	CK205869	Ta.29424.1	FGAS017419	(auto_contig_anno e-value=6E-70; target_length=347) Indole-3-glycerol phosphate lyase, chloroplast precursor (Indole synthase) (Tryptophan synthase alpha chain) (Benzoxazineless 1)	Ta.29424	TSA: Triticum aestivum Unigene86590 mRNA sequence
Ta.29434.1.A1_at			2.2897					Traes_2BL_F93E1C539.1	BRADI3G45080.1	LOC_Os02g33380	CB307544	Ta.29434.1	HFIG529	unknown	Ta.29434	TSA: Triticum aestivum Unigene99521 mRNA sequence
Ta.29444.2.S1_a_at			2.1458					Traes_5BL_7B7EA2851.1	BRADI1G07870.1	LOC_Os03g55320	CA684925	Ta.29444.2	wlm96_pk028_e2	protein phosphatase 2C 2 K2 form [Oryza sativa (indica cultivar-group)]	Ta.29444	TSA: Triticum aestivum Unigene151572 mRNA sequence
Ta.29445.1.S1_at			0.3901				0.4618	Traes_7AL_162BF7B25.1	BRADI1G38780.1	LOC_Os06g34120	CK212497	Ta.29445.1	FGAS024371	lipase [Oryza sativa Japonica Group]	Ta.71444	TSA: Triticum aestivum Unigene37222 mRNA sequence
Ta.29464.1.A1_at			8.8021					TRAES3BF098900040CFD_t1	BRADI2G48730.1	LOC_Os01g52730	CK211571	Ta.29464.1
Ta.29496.1.S1_x_at	2.9965		2.9819	3.3421			5.8886	Traes_3B_963F603FA.1	BRADI4G27680.1		CK195383	Ta.29496.1	FGAS003822	peroxidase [Oryza sativa (japonica cultivar-group)] (contig annotation)	Ta.71826	TSA: Triticum aestivum Unigene106078 mRNA sequence
Ta.29508.1.S1_at			3.1044				2.0392	Traes_4BS_F66ADAFF1.2	BRADI4G40870.2	LOC_Os12g08260	CD373618	Ta.29508.1	WHE0436_D05_H10ZT	branched-chain alpha keto-acid dehydrogenase, putative [Arabidopsis thaliana]	Ta.55259	2-oxoisovalerate dehydrogenase
Ta.29508.2.S1_a_at			3.1996				2.0325	Traes_4BS_F66ADAFF1.2	BRADI4G40870.2	LOC_Os12g08260	CA664256	Ta.29508.2	wlk1_pk0001_f5	branched-chain alpha keto-acid dehydrogenase E1 alpha subunit [Arabidopsis thaliana]	Ta.55259	2-oxoisovalerate dehydrogenase
Ta.29508.3.S1_a_at			3.2755				2.0501	Traes_5DL_A352668BD.2	BRADI4G40870.2	LOC_Os12g08260	CA659535	Ta.29508.3
Ta.29516.1.A1_at	0.2806	0.3726	0.2287	0.4395	0.4324		0.2239				CA668641	Ta.29516.1	wlsu1_pk020_a4	unknown	Ta.36022	TSA: Triticum aestivum Unigene135084 mRNA sequence
Ta.29531.1.S1_x_at		0.4443	0.1729				4.1261	Traes_6AS_5BAD56BB6.1			CA685752	Ta.29531.1	wlm96_pk030_i16	peroxidase [Triticum monococcum]	Ta.70827	TSA: Triticum aestivum Unigene72004 mRNA sequence
Ta.29531.2.S1_x_at		0.4958	0.2438				3.9383	Traes_6AS_5BAD56BB6.1	BRADI3G09140.1	LOC_Os02g14430	CA662139	Ta.29531.2	wlmk1_pk0015_c3	Peroxidase	Ta.70827	TSA: Triticum aestivum Unigene72004 mRNA sequence
Ta.29534.1.S1_at		0.4383	2.2037		0.2251					LOC_Os03g54130	CK205689	Ta.29534.1	FGAS017215	cysteine proteinase [Hordeum vulgare subsp. vulgare]	Ta.91029	Transcribed locus, moderately similar to NP_001151293.1 cysteine protease 1 precursor [Zea mays]
Ta.29534.1.S1_x_at		0.4138	2.3638		0.1312			Traes_5BL_EFE5243F4.1	BRADI1G08357.1	LOC_Os03g54130	CK205689	Ta.29534.1	FGAS017215	cysteine proteinase [Hordeum vulgare subsp. vulgare]	Ta.91029	Transcribed locus, moderately similar to NP_001151293.1 cysteine protease 1 precursor [Zea mays]
Ta.29565.2.S1_at	0.4686							Traes_1AL_E5466110E.2	BRADI2G16820.1	LOC_Os05g48620	BJ313376	Ta.29565.2	BJ313376	(auto_contig_anno e-value=2E-40; target_length=1032) unknown protein [Oryza sativa (japonica cultivar-group)] gi|50878330|gb|AAT85105.1| unknown protein [Oryza sativa (japonica cultivar-group)]	Ta.72926	TSA: Triticum aestivum Unigene15138 mRNA sequence
Ta.29577.1.A1_at			2.1405				2.853	Traes_6AL_0E7FCC158.1	BRADI3G53370.1	LOC_Os02g48560	CD454493	Ta.29577.1	WHE2321_A01_A01ZT	delta-12 oleate desaturase [Oryza sativa (japonica cultivar-group)]	Ta.8431	TSA: Triticum aestivum Unigene76121 mRNA sequence
Ta.29578.2.S1_at					2.4474			Traes_1AL_762DB7548.1	BRADI2G19690.1	LOC_Os05g44140	CD490460	Ta.29578.2	WHE2904_G03_N06ZT	(auto_contig_anno e-value=1E-51; target_length=162) Non-symbiotic hemoglobin (HORvu GLB1) (Nonlegume hemoglobin)	Ta.12893	TSA: Triticum aestivum Unigene42967 mRNA sequence
Ta.2962.1.S1_a_at			0.4733								CA627852	Ta.2962.1	wdr1_pk0007_g7	(auto_contig_anno e-value=1E-106; target_length=447) ALLIIN LYASE PRECURSOR (ALLIINASE) (CYSTEINE SULPHOXIDE LYASE)	Ta.2962	TSA: Triticum aestivum Unigene148818 mRNA sequence
Ta.2962.1.S1_at			0.4607					Traes_3AL_1AB3746B5.1			CA627852	Ta.2962.1	wdr1_pk0007_g7	(auto_contig_anno e-value=1E-106; target_length=447) ALLIIN LYASE PRECURSOR (ALLIINASE) (CYSTEINE SULPHOXIDE LYASE)	Ta.2962	TSA: Triticum aestivum Unigene148818 mRNA sequence
Ta.29629.2.S1_a_at							0.4853	Traes_4AL_EBFE0B287.1	BRADI3G53350.1	LOC_Os03g50810	CA608706	Ta.29629.2	wr1_pk0093_b11	(auto_contig_anno e-value=0; target_length=942) PUTATIVE RECEPTOR PROTEIN KINASE TMK1 PRECURSOR	Ta.29629	TSA: Triticum aestivum Unigene146079 mRNA sequence
Ta.2969.1.A1_at			0.3013				0.3696			LOC_Os10g40730	CK165153	Ta.2969.1	FGAS049094	beta-expansin [Oryza sativa]	Ta.11809	TSA: Triticum aestivum Unigene154519 mRNA sequence
Ta.2969.1.A1_x_at			0.3303				0.3898	Traes_4DL_CD971E73A.1	BRADI1G78350.1	LOC_Os10g40730	CK165153	Ta.2969.1	FGAS049094	beta-expansin [Oryza sativa]	Ta.11809	TSA: Triticum aestivum Unigene154519 mRNA sequence
Ta.2973.1.S1_at			0.3709								BJ208715	Ta.2973.1	BJ208715	(auto_contig_anno e-value=4E-24; target_length=245486) Triticum turgidum subsp. dicoccoides clones BAC 409D13 and BAC 916O17, complete sequence	Ta.2973	TSA: Triticum aestivum Unigene126690 mRNA sequence
Ta.29781.1.A1_at			0.1464	0.4027				Traes_5AL_3AEEB31C8.1			CK195616	Ta.29781.1	FGAS004057	(auto_contig_anno e-value=1E-67; target_length=1074) Hordeum vulgare subsp. vulgare cDNA clone: FLbaf134m12, mRNA sequence	Ta.99088	TSA: Triticum aestivum Unigene77787 mRNA sequence
Ta.29794.1.A1_x_at			3.1461					TRAES3BF091400230CFD_t1	BRADI2G02120.1		CK195719	Ta.29794.1	FGAS004162	dermal glycoprotein precursor [Oryza sativa (japonica cultivar-group)]	Ta.59323	Xylanase inhibitor-like
Ta.29814.1.S1_at				0.422				TRAES3BF072500120CFD_t1	BRADI2G12204.1	LOC_Os01g22352	CK213308	Ta.29814.1	FGAS025216	peroxidase [Triticum monococcum]	Ta.35361	TSA: Triticum aestivum Unigene147990 mRNA sequence
Ta.29834.1.S1_at			2.1271					Traes_6AL_E8CD2C02B.1	BRADI3G57960.2	LOC_Os02g52780	BJ272526	Ta.29834.1	BJ272526	(auto_contig_anno e-value=9E-13; target_length=270) G-BOX BINDING FACTOR 4	Ta.29834	TSA: Triticum aestivum Unigene129235 mRNA sequence
Ta.29866.1.S1_at	0.3679			0.2466			0.4355	Traes_1AL_F0C907DA1.2			CK197367	Ta.29866.1	FGAS005838	unknown	Ta.29866	TSA: Triticum aestivum Unigene11799 mRNA sequence
Ta.2995.1.S1_at			0.3347				3.7832	Traes_1DL_1F6DFA159.1			BE493028	Ta.2995.1	WHE0562_F03_L06ZE	lipase [Oryza sativa (japonica cultivar-group)]
Ta.29951.1.S1_at			4.3032					Traes_7DS_3A44BE7A3.1	BRADI1G44480.1	LOC_Os06g13720	CD903633	Ta.29951.1	G356_110O08R011024	Pyruvate dehydrogenase (acetyl-transferring)	Ta.71556	TSA: Triticum aestivum Unigene138087 mRNA sequence
Ta.2996.1.A1_at			0.4044					Traes_3AL_B794B0488.1			BJ210348	Ta.2996.1	BJ210348	RING zinc finger protein-like [Oryza sativa (japonica cultivar-group)] (contig annotation)	Ta.2996	TSA: Triticum aestivum Unigene47303 mRNA sequence
Ta.29984.1.S1_at			3.6138				3.143	TRAES3BF099800060CFD_t1			CK199685	Ta.29984.1	FGAS008191	unknown	Ta.48480	Inducible phenylalanine ammonia-lyase
Ta.3.1.S1_at			0.2078					Traes_2DS_D14ABD1DB.1	BRADI1G25440.2	LOC_Os07g35940	BJ265463	Ta.3.1	BJ265463	beta-amylase [Triticum aestivum]	Ta.3	Beta-amylase
Ta.30032.1.A1_at			0.4115					Traes_1DL_C66FA913A.1	BRADI2G14820.1		BJ263611	Ta.30032.1	BJ263611	(auto_contig_anno e-value=2E-30; target_length=810) unnamed protein product [Vitis vinifera]	Ta.30032	TSA: Triticum aestivum Unigene161760 mRNA sequence
Ta.30055.1.S1_at	0.4518							Traes_1AS_D81B1496F.1	BRADI2G34120.1	LOC_Os05g08420	CK202803	Ta.30055.1	FGAS011328	(auto_contig_anno e-value=7E-16; target_length=118) unknown protein [Oryza sativa (japonica cultivar-group)]	Ta.65923	TSA: Triticum aestivum Unigene65718 mRNA sequence
Ta.30065.1.S1_at			5.7785							LOC_Os01g52730	CK204385	Ta.30065.1	FGAS012921	unknown	Ta.29464	TSA: Triticum aestivum Ta_Contig60397.ansp mRNA sequence
Ta.30065.1.S1_x_at			5.3109					TRAES3BF098900040CFD_t1	BRADI2G48730.1	LOC_Os01g52730	CK204385	Ta.30065.1	FGAS012921	unknown	Ta.29464	TSA: Triticum aestivum Ta_Contig60397.ansp mRNA sequence
Ta.30113.1.S1_at			0.2064					Traes_2AS_7339C00EB.1			CA629859	Ta.30113.1	wle1n_pk0011_d9	unknown	Ta.72724	Galactinol synthase
Ta.3017.1.S1_at	0.3276		0.1948				0.3665				BJ212029	Ta.3017.1	BJ212029	unknown	Ta.3017	TSA: Triticum aestivum Ta_Contig136520.ansp mRNA sequence
Ta.3017.1.S1_x_at	0.3313		0.192				0.3654	Traes_6AL_1D8F523AE.1			BJ212029	Ta.3017.1	BJ212029	unknown	Ta.3017	TSA: Triticum aestivum Ta_Contig136520.ansp mRNA sequence
Ta.30251.1.A1_at			2.7422					Traes_6DS_5B092D231.1		LOC_Os07g11300	BJ241342	Ta.30251.1	BJ241342	unknown	Ta.69553	TSA: Triticum aestivum Unigene35059 mRNA sequence
Ta.30253.1.A1_at			2.0415					Traes_7DS_177C0FF73.2	BRADI1G47737.1		BG906702	Ta.30253.1	TaLr1_151H02_F	nodulin-like protein [Oryza sativa (japonica cultivar-group)]	Ta.30253	TSA: Triticum aestivum Unigene95562 mRNA sequence
Ta.303.1.S1_at			0.4776					Traes_3AS_F434A9F61.1		LOC_Os01g27260	BG906281	Ta.303.1	TaLr1_148B02_F	Glutathione transferase	Ta.24804	TSA: Triticum aestivum Unigene76843 mRNA sequence
Ta.303.3.S1_at			3.7819								AJ610447	Ta.303.3	AJ610447	Glutathione transferase
Ta.303.3.S1_x_at			2.7288					Traes_4BS_615DE1514.1			AJ610447	Ta.303.3	AJ610447	Glutathione transferase
Ta.3031.1.A1_at			0.4838					Traes_1AS_1EE692FDC.1	BRADI2G36730.1	LOC_Os05g04820	CD877203	Ta.3031.1	AZO4_002G05R011211	(auto_contig_anno e-value=2E-50; target_length=427) putative myb transcription factor [Oryza sativa (japonica cultivar-group)]	Ta.92643	TSA: Triticum aestivum Unigene35203 mRNA sequence
Ta.30327.1.S1_at			5.3796					Traes_3AL_0B9758BF6.1	BRADI2G49067.1	LOC_Os01g53350	CK199232	Ta.30327.1	FGAS007726	flavonol glucosyltransferase [Oryza sativa (japonica cultivar-group)]	Ta.199987	TSA: Triticum aestivum Unigene49235 mRNA sequence
Ta.30327.2.A1_at			4.5962					Traes_3AL_0B9758BF6.1	BRADI4G36970.1	LOC_Os01g53350	BJ239537	Ta.30327.2	BJ239537	flavonol glucosyltransferase [Oryza sativa (japonica cultivar-group)]	Ta.65880	TSA: Triticum aestivum Unigene35765 mRNA sequence
Ta.30336.1.S1_x_at			2.4155								AB076807.1	Ta.30336.1
Ta.3037.1.S1_at							0.4987	Traes_2DL_2AE90059F.2	BRADI5G05100.1		BQ169596	Ta.3037.1	WHE0957_C04_F07ZT	(auto_contig_anno e-value=9E-36; target_length=973) OSJNBa0019J05.21 [Oryza sativa (japonica cultivar-group)] gi|38346436|emb|CAD40223.2| OSJNBa0019J05.21 [Oryza sativa (japonica cultivar-group)] gi|32487625|emb|CAE04071.1| OSJNBb0032D24.1 [Oryza sativa (	Ta.3037	TSA: Triticum aestivum Unigene77722 mRNA sequence
Ta.3037.2.A1_s_at							0.4827	Traes_2DL_2AE90059F.2	BRADI5G05100.1		BJ261733	Ta.3037.2	BJ261733	(auto_contig_anno e-value=9E-36; target_length=973) OSJNBa0019J05.21 [Oryza sativa (japonica cultivar-group)] gi|38346436|emb|CAD40223.2| OSJNBa0019J05.21 [Oryza sativa (japonica cultivar-group)] gi|32487625|emb|CAE04071.1| OSJNBb0032D24.1 [Oryza sativa (	Ta.93040	TSA: Triticum aestivum Unigene28459 mRNA sequence
Ta.30380.1.S1_at			3.0976								CK205837	Ta.30380.1	FGAS017383	(auto_contig_anno e-value=1E-41; target_length=423) Protein phosphatase 2C ABI2 (PP2C) (Abscisic acid-insensitive 2)	Ta.35151	TSA: Triticum aestivum Unigene28629 mRNA sequence
Ta.30383.1.A1_at							0.3662	Traes_2AS_42E368404.1	BRADI1G26170.1	LOC_Os07g33370	CK205893	Ta.30383.1	FGAS017449	abnormal spindle-like protein [Oryza sativa (japonica cultivar-group)]	Ta.30383	TSA: Triticum aestivum Unigene163254 mRNA sequence
Ta.3044.2.S1_a_at	0.4631							Traes_3AL_FFA530300.1	BRADI2G50290.2	LOC_Os01g55260	BJ214058	Ta.3044.2	BJ214058	(auto_contig_anno e-value=1E-76; target_length=488) Katanin p60 ATPase-containing subunit A-like 1 (Katanin p60 subunit A-like 1) (p60 katanin-like 1)	Ta.3044	TSA: Triticum aestivum Unigene139970 mRNA sequence
Ta.30457.1.A1_at			0.2063					Traes_2DL_696B795FA.1			CK209237	Ta.30457.1	FGAS020994	(auto_contig_anno e-value=1E-12; target_length=148) hypothetical protein [Oryza sativa Japonica Group]	Ta.200030	TSA: Triticum aestivum cultivar Kukri KukriC16827_1 mRNA sequence
Ta.30476.1.A1_x_at			2.2123					Traes_2BL_EDACDB387.1	BRADI5G26740.1	LOC_Os04g58710	CK194220	Ta.30476.1	FGAS002639	4-coumarate-CoA ligase-like protein [Arabidopsis thaliana]	Ta.23329	TSA: Triticum aestivum Unigene148928 mRNA sequence
Ta.30489.1.S1_at	2.8102							TRAES3BF140800010CFD_t1	BRADI2G55260.1	LOC_Os01g63500	CK211539	Ta.30489.1	FGAS023388	(auto_contig_anno e-value=2E-26; target_length=138) unknown protein [Oryza sativa (japonica cultivar-group)] gi|56784269|dbj|BAD81951.1| unknown protein [Oryza sativa (japonica cultivar-group)]	Ta.30489	TSA: Triticum aestivum Unigene63968 mRNA sequence
Ta.30504.1.A1_at			7.1228					Traes_1AL_259C7CB69.1	BRADI2G17540.1	LOC_Os05g47700	BQ295299	Ta.30504.1	WHE2868_D10_G20ZS	nonspecific lipid transfer protein [Hordeum vulgare]	Ta.66324	TSA: Triticum aestivum Ta_Contig83139.ansp mRNA sequence
Ta.30505.1.S1_at			0.419					Traes_2AL_2E2DFB904.1	BRADI5G22290.1	LOC_Os04g53230	AJ614805	Ta.30505.1	AJ614805	(auto_contig_anno e-value=1E-129; target_length=8862) Zea mays chloroplast rRNA-operon
Ta.30507.1.S1_a_at							2.299	Traes_4DL_E25D3DF01.1	BRADI1G72590.1	LOC_Os03g08330	CK214499	Ta.30507.1	FGAS026425	unknown
Ta.30507.2.S1_x_at							2.1105	Traes_4DL_E25D3DF01.1	BRADI5G00213.1	LOC_Os09g00999	BJ321266	Ta.30507.2	BJ321266	18S ribosomal RNA	Ta.30507	TSA: Triticum aestivum Ta_Contig129669.ansp mRNA sequence
Ta.30515.1.S1_at							0.4821	Traes_2AL_5ED74DF80.1	BRADI5G14540.1	LOC_Os04g41900	CK216250	Ta.30515.1	FGAS028237	(auto_contig_anno e-value=2E-75; target_length=193) Os04g0496300 [Oryza sativa (japonica cultivar-group)] gi|38345379|emb|CAE03111.2| OSJNBa0067K08.8 [Oryza sativa (japonica cultivar-group)] gi|113564770|dbj|BAF15113.1| Os04g0496300 [Oryza sativa (japonic	Ta.20927	TSA: Triticum aestivum Unigene31335 mRNA sequence
Ta.30523.1.S1_at			2.8381					Traes_5BL_1E806B532.1	BRADI3G38310.1	LOC_Os08g37250	BJ283912	Ta.30523.1	BJ283912	(auto_contig_anno e-value=7E-46; target_length=386) PATATIN T5 PRECURSOR (POTATO TUBER PROTEIN)	Ta.30523	TSA: Triticum aestivum cultivar Kukri KukriC8306_1 mRNA sequence
Ta.30533.1.A1_at			0.2535					Traes_7AL_AB7A2AB91.1	BRADI1G35477.1	LOC_Os06g42800	CK194740	Ta.30533.1	FGAS003172	(auto_contig_anno e-value=8E-54; target_length=717) Protein STRUBBELIG-RECEPTOR FAMILY 7 precursor (Leucine-rich repeat receptor kinase-like protein SRF7)	Ta.31973	TSA: Triticum aestivum Unigene100682 mRNA sequence
Ta.30569.1.S1_a_at			2.6191				2.2313	Traes_4DL_D0237CA32.1			CA638514	Ta.30569.1	wre1n_pk0011_b7	unknown
Ta.30569.2.S1_at			3.1708				2.5238	Traes_4AL_4F988FD3E.2	BRADI3G36140.1	LOC_Os08g32850	CA731172	Ta.30569.2	wip1c_pk007_d7	(auto_contig_anno e-value=5E-17; target_length=563) Methylcrotonyl-CoA carboxylase beta chain, mitochondrial precursor (3-Methylcrotonyl-CoA carboxylase 2) (MCCase beta	Ta.30569	TSA: Triticum aestivum Unigene106233 mRNA sequence
Ta.30600.1.S1_at			2.3493					Traes_2BS_472E1DE7C.2	BRADI1G21305.1	LOC_Os07g42924	BJ291893	Ta.30600.1	BJ291893	Alcohol dehydrogenase	Ta.30600	TSA: Triticum aestivum Unigene123014 mRNA sequence
Ta.30623.1.S1_at			0.4979					Traes_5BL_F1E1934A0.1	BRADI5G00610.3	LOC_Os04g08350	BJ285357	Ta.30623.1	BJ285357	Cysteine synthase	Ta.69838	Beta-cyanoalanine synthase
Ta.30625.1.S1_s_at			2.4131					Traes_6AL_E9F99E1A1.1	BRADI3G50600.1		CA653477	Ta.30625.1	wre1n_pk193_h11	(auto_contig_anno no blast match)	Ta.1835	TSA: Triticum aestivum Unigene137625 mRNA sequence
Ta.30631.1.S1_at			2.3579					Traes_6DL_E4582581B.1	BRADI3G37130.2	LOC_Os08g33710	AY517470.1	Ta.30631.1
Ta.3068.1.S1_at							2.9696	Traes_2BL_72472CD56.1	BRADI5G08850.1	LOC_Os04g33150	BJ297121	Ta.3068.1	BJ297121	(auto_contig_anno e-value=5E-79; target_length=313) Desiccation-related protein PCC13-62 precursor	Ta.3068	TSA: Triticum aestivum Ta_Contig18344.ansp mRNA sequence
Ta.30685.1.S1_x_at				3.9818	3.6006			Traes_1AL_B5CBA420A.1	BRADI2G24320.1	LOC_Os05g35690	BJ265306	Ta.30685.1	BJ265306	gibberellin regulated protein [Oryza sativa (japonica cultivar-group)]	Ta.44696	TSA: Triticum aestivum Unigene77083 mRNA sequence
Ta.30685.2.S1_x_at				4.2674	3.7407		2.2328	Traes_1AL_B5CBA420A.1		LOC_Os09g01000	BJ266555	Ta.30685.2	BJ266555	(auto_contig_anno e-value=0; target_length=3377) Rice 25S ribosomal RNA gene	Ta.44696	TSA: Triticum aestivum Unigene77083 mRNA sequence
Ta.30686.1.S1_s_at					2.9857						CA741504	Ta.30686.1	wia1c_pk003_g23	(auto_contig_anno no blast match)	Ta.50829	TSA: Triticum aestivum Unigene14551 mRNA sequence
Ta.30697.1.S1_at			0.1666					Traes_5BL_3ED1B0234.2	BRADI4G44530.1	LOC_Os11g02130	AJ611484	Ta.30697.1	AJ611484	(auto_contig_anno e-value=1E-110; target_length=324) Peroxidase 52 precursor (Atperox P52) (ATP49)
Ta.30697.2.S1_at			0.4884					Traes_5DL_D2F75A952.2	BRADI4G44530.1	LOC_Os12g02080	CA608220	Ta.30697.2	wr1_pk0090_g7	(auto_contig_anno e-value=1E-110; target_length=324) Peroxidase 52 precursor (Atperox P52) (ATP49)	Ta.30697	TSA: Triticum aestivum Unigene148889 mRNA sequence
Ta.30702.1.S1_x_at							0.4768	Traes_7AS_D2C7C1F43.2	BRADI4G07380.1	LOC_Os01g52240	CK212505	Ta.30702.1	FGAS024379	chlorophyll a/b-binding protein WCAB precursor [Triticum aestivum]	Ta.70101	TSA: Triticum aestivum Ta_Contig54750.ansp mRNA sequence
Ta.3071.3.S1_a_at	0.4769							Traes_1AL_7C1F1853B.1	BRADI2G27830.2	LOC_Os05g30130	CA681751	Ta.3071.3	wlm24_pk0023_a11	(auto_contig_anno e-value=8E-62; target_length=354) Chaperone protein dnaJ 49 (AtJ49) (AtDjC49)	Ta.3071	TSA: Triticum aestivum Unigene160836 mRNA sequence
Ta.30711.1.S1_x_at			2.4659				2.0832				AY549888.1	Ta.30711.1
Ta.30726.1.S1_at	2.6543		15.5697	8.084			7.4129	Traes_6AS_A2A2B273C.1			CA676105	Ta.30726.1	wrsu1_pk0001_h10	glutathione-S-transferase [Aegilops tauschii]	Ta.30726	TSA: Triticum aestivum Unigene66775 mRNA sequence
Ta.30735.1.S1_at	2.6404		4.9064				4.557	Traes_6AL_D2DD54576.1	BRADI5G11261.2	ChrUn	CN009367	Ta.30735.1	WHE3857_H07_P13ZS	12-oxophytodienoate reductase [Lycopersicon esculentum]	Ta.70828	TSA: Triticum aestivum Unigene139032 mRNA sequence
Ta.3075.3.S1_a_at	0.4759							Traes_5DS_E289017BD.2	BRADI4G05570.1	LOC_Os12g35570	CA608966	Ta.3075.3	wr1_pk0100_e4	(auto_contig_anno e-value=1E-137; target_length=475) TRYPTOPHANYL-TRNA SYNTHETASE (TRYPTOPHAN--TRNA LIGASE) (TRPRS)	Ta.3075	TSA: Triticum aestivum Unigene44406 mRNA sequence
Ta.30753.1.A1_at			2.127					Traes_7DS_CB8E9331D.1			CN012839	Ta.30753.1	WHE3953_F01_L01ZS	glutathione S-transferase [Zea mays] (contig annotation)	Ta.30753	TSA: Triticum aestivum Unigene135573 mRNA sequence
Ta.30753.2.S1_at			2.1292					Traes_7AS_B97EB9A75.1			CA697911	Ta.30753.2	wlk4_pk0020_b7	glutathione S-transferase [Zea mays] (200+ poor sequence quality)	Ta.30753	TSA: Triticum aestivum Unigene135573 mRNA sequence
Ta.30754.1.S1_at			3.1279					Traes_4DL_0A6DA8929.1	BRADI1G63180.1	LOC_Os03g21790	BJ295650	Ta.30754.1	BJ295650	vicilin [Solanum demissum]	Ta.72702	TSA: Triticum aestivum Unigene88499 mRNA sequence
Ta.30758.1.S1_at			2.2226						BRADI3G47307.1		CN011998	Ta.30758.1	WHE3891_D06_G11ZS	unknown	Ta.28886	TSA: Triticum aestivum Ta_Contig146382.ansp mRNA sequence
Ta.30763.1.S1_x_at							0.427	Traes_6DL_A2771B03C.2	BRADI3G50740.1	LOC_Os02g44108	AY543543.1	Ta.30763.1
Ta.30765.1.S1_at			3.0737	2.0586				Traes_4DL_788BB68B8.1	BRADI1G64050.1	LOC_Os03g20330	CN011347	Ta.30765.1	WHE3883_A10_A19ZS	unknown	Ta.30765	TSA: Triticum aestivum Unigene26291 mRNA sequence
Ta.30767.1.S1_at							4.5376	Traes_5BL_DE4CC6869.1			CA742325	Ta.30767.1	wfl1c_pk001_l1	unknown	Ta.5263	TSA: Triticum aestivum Ta_Contig214144.ansp mRNA sequence
Ta.30769.1.S1_at							0.4221	Traes_2DL_C2B4A3001.1	BRADI5G12960.1	LOC_Os04g39010	CN010035	Ta.30769.1	WHE3865_G01_N01ZS	unknown	Ta.76744	TSA: Triticum aestivum Unigene16089 mRNA sequence
Ta.30804.1.S1_x_at							0.3744		BRADI2G50270.1		CK212344	Ta.30804.1	FGAS024216	unknown	Ta.92792	TSA: Triticum aestivum Ta_Contig116148.ansp mRNA sequence
Ta.30815.1.S1_at			0.4314					Traes_3DL_135DC9007.1	BRADI2G55567.1	LOC_Os01g64020	CN008284	Ta.30815.1	WHE2639_D10_H19ZE	(auto_contig_anno e-value=7E-13; target_length=456) TGACG-SEQUENCE SPECIFIC DNA-BINDING PROTEIN TGA-2.1 (TGA2.1)	Ta.30815	TSA: Triticum aestivum Unigene117169 mRNA sequence
Ta.30819.1.A1_at	0.4707		3.1698	0.1667	0.4797		0.2081		BRADI2G48290.1		CN008916	Ta.30819.1	WHE2646_F07_K14ZE	unknown	Ta.30819	TSA: Triticum aestivum Unigene120545 mRNA sequence
Ta.30820.1.S1_at			2.6638								CN009085	Ta.30820.1	WHE2648_F05_L10ZE	unknown	Ta.30820	Transcribed locus
Ta.30827.1.A1_x_at							16.9817	Traes_7DS_26341EE29.1			CK216117	Ta.30827.1	FGAS028098	similar to 32.6 kDa jasmonate-induced protein [Hordeum vulgare]	Ta.10516	TSA: Triticum aestivum Unigene6742 mRNA sequence
Ta.30829.1.S1_at			2.0578	0.2031			0.2951				CN008868	Ta.30829.1	WHE2646_A11_A22ZE	unknown	Ta.30829	Transcribed locus
Ta.30843.1.S1_at			0.3212								CN010436	Ta.30843.1	WHE3870_E10_J20ZS	similar to protein kinase Xa21, receptor type precursor [Oryza sativa (japonica cultivar-group)]	Ta.30843	TSA: Triticum aestivum Unigene104153 mRNA sequence
Ta.30850.1.S1_at			7.0685	2.6903					BRADI1G44370.1		CN011019	Ta.30850.1	WHE3878_H09_P18ZS	unknown	Ta.30850	TSA: Triticum aestivum Ta_Contig181310.ansp mRNA sequence
Ta.30862.1.S1_at			2.7185					Traes_7AS_F425177D8.1			CN011040	Ta.30862.1	WHE3879_B10_C19ZS	unknown	Ta.30862	TSA: Triticum aestivum Ta_Contig146435.ansp mRNA sequence
Ta.30866.1.S1_at					2.146						CN011234	Ta.30866.1	WHE3881_F10_L19ZS	unknown	Ta.30866	TSA: Triticum aestivum Unigene40898 mRNA sequence
Ta.30869.1.S1_at			3.4228					Traes_2DS_987CDECE0.1			CN011384	Ta.30869.1	WHE3883_E09_I17ZS	unknown	Ta.58697	TSA: Triticum aestivum Unigene146327 mRNA sequence
Ta.30871.1.S1_at	2.4905		5.8531	4.5196			9.352	Traes_1BL_94AD6D467.1			BM134972	Ta.30871.1	WHE0460_D05_G09ZS	aminotransferase [Oryza sativa (japonica cultivar-group)] (contig annotation)	Ta.73555	TSA: Triticum aestivum Ta_Contig82565.ansp mRNA sequence
Ta.3088.1.S1_at			2.516					Traes_6AS_6700F0D26.1	BRADI3G46710.1		CN011702	Ta.3088.1	WHE3887_F10_K19ZS	unknown	Ta.24134	Ribulose-1,5-bisphosphate carboxylase activase
Ta.30890.1.S1_at			2.3146					Traes_3AS_CB730C9AB.1			CN011628	Ta.30890.1	WHE3886_E05_J10ZS	unknown	Ta.36660	TSA: Triticum aestivum Unigene103106 mRNA sequence
Ta.30899.1.S1_at	2.0169						3.3022	Traes_2DL_B9AD9A9C9.1	BRADI5G09030.1	LOC_Os04g33390	CN012484	Ta.30899.1
Ta.30906.1.S1_s_at			2.3516					Traes_4DL_EAB1F8DBA.1			BQ838794	Ta.30906.1	WHE3592_G08_M16ZS	unknown	Ta.10280	TSA: Triticum aestivum contig19388.TraeRec mRNA sequence
Ta.30913.1.A1_a_at			4.3301							LOC_Os09g28160	CN012655	Ta.30913.1	WHE3951_C08_E15ZS	phosphate transport protein, mitochondrial [Oryza sativa (japonica cultivar-group)]	Ta.35964	TSA: Triticum aestivum Unigene68586 mRNA sequence
Ta.30913.1.A1_at			4.6245					Traes_5AL_A041A47C4.1	BRADI4G32020.1	LOC_Os09g28160	CN012655	Ta.30913.1	WHE3951_C08_E15ZS	phosphate transport protein, mitochondrial [Oryza sativa (japonica cultivar-group)]	Ta.35964	TSA: Triticum aestivum Unigene68586 mRNA sequence
Ta.30913.2.A1_at			3.9557					Traes_5DL_3E5DAFBC3.1	BRADI4G32020.1	LOC_Os09g28160	CA619823	Ta.30913.2	wl1n_pk0061_g11	A maize sequence?A maize sequence?phosphate transport protein, mitochondrial [Oryza sativa (japonica cultivar-group)]	Ta.35964	TSA: Triticum aestivum Unigene68586 mRNA sequence
Ta.30922.1.S1_at	3.1746	2.1666	21.4522	9.332	3.7232		2.9851	Traes_1DL_7BCE5B151.1			CN013161	Ta.30922.1	WHE3957_E03_J05ZS	glutathione-S-transferase [Aegilops tauschii] (contig annotation)	Ta.56238	TSA: Triticum aestivum cultivar Kukri KukriC5505_1 mRNA sequence
Ta.30925.1.S1_at					0.4696						CN010303	Ta.30925.1	WHE3869_A08_B15ZS	unknown	Ta.30925	TSA: Triticum aestivum Unigene16003 mRNA sequence
Ta.3093.1.S1_a_at							0.3995			LOC_Os03g11540	CD453942	Ta.3093.1	WHE0923_C02_F03ZT	(auto_contig_anno e-value=4E-69; target_length=616) REPLICATION PROTEIN A 70 KDA DNA-BINDING SUBUNIT (RP-A) (RF-A) (REPLICATION FACTOR-A PROTEIN 1) (SINGLE-STRANDED DNA-BINDING PROTEIN)	Ta.3093	TSA: Triticum aestivum Unigene161457 mRNA sequence
Ta.3093.1.S1_at							0.4584	Traes_4BL_E5F9242FF.1	BRADI1G69980.2	LOC_Os03g11540	CD453942	Ta.3093.1	WHE0923_C02_F03ZT	(auto_contig_anno e-value=4E-69; target_length=616) REPLICATION PROTEIN A 70 KDA DNA-BINDING SUBUNIT (RP-A) (RF-A) (REPLICATION FACTOR-A PROTEIN 1) (SINGLE-STRANDED DNA-BINDING PROTEIN)	Ta.3093	TSA: Triticum aestivum Unigene161457 mRNA sequence
Ta.3093.2.A1_at							0.4305				CA499821	Ta.3093.2	WHE4012_A04_B08ZT	replication protein A1 [Oryza sativa] (contig annotation)	Ta.3093	TSA: Triticum aestivum Unigene161457 mRNA sequence
Ta.3093.2.A1_x_at							0.4995	Traes_4AS_FA04716B5.1			CA499821	Ta.3093.2	WHE4012_A04_B08ZT	replication protein A1 [Oryza sativa] (contig annotation)	Ta.3093	TSA: Triticum aestivum Unigene161457 mRNA sequence
Ta.3093.3.A1_at							0.3755	Traes_4DL_453E3B607.1	BRADI1G69980.2	LOC_Os03g11540	CN012478	Ta.3093.3	WHE3897_B10_D19ZS	(auto_contig_anno e-value=1E-71; target_length=623) Replication protein A 70 kDa DNA-binding subunit (RP-A) (RF-A) (Replication factor-A protein 1) (p70)	Ta.3093	TSA: Triticum aestivum Unigene161457 mRNA sequence
Ta.30933.1.A1_at	0.4587		0.2985				0.2727	Traes_3AS_042F3470A.1	BRADI2G07010.1	LOC_Os01g11840	BJ282974	Ta.30933.1	BJ282974	bromelain-like thiol protaease [Oryza sativa (japonica cultivar-group)]	Ta.5431	Transcribed locus, moderately similar to XP_003565571.1 PREDICTED: fruit bromelain-like [Brachypodium distachyon]
Ta.30935.1.S1_at	2.0421			2.6644			3.1932	Traes_1BL_E977DCEF3.1			CN010703	Ta.30935.1	WHE3875_B04_C07ZS	unknown	Ta.75124	TSA: Triticum aestivum Unigene25075 mRNA sequence
Ta.30942.1.S1_a_at			3.5762								BE515762	Ta.30942.1	WHE0603_D04_H07ZA	unknown	Ta.91910	TSA: Triticum aestivum Ta_Contig131679.ansp mRNA sequence
Ta.30950.1.A1_x_at			2.5302					Traes_2BL_16B7CE123.1_cdna:novel_chromosome:IWGSC1+popseq:2B:339529394:339534183:1_gene:Traes_2BL_16B7CE123_transcript:Traes_2BL_16B7CE123.1_description:_Fructan_6-exohydrolase_{ECO:0000312	BRADI5G25270.1	LOC_Os09g08072	BJ219294	Ta.30950.1	BJ219294	Beta-fructofuranosidase	Ta.9641	Fructan 6-exohydrolase
Ta.310.1.S1_at			0.0978					TRAES3BF115600300CFD_t1		LOC_Os01g06580	CD454371	Ta.310.1	WHE2301-2304_O08_O08ZT	arabinogalactan protein [Oryza sativa (japonica cultivar-group)] (contig annotation)	Ta.35372	Fasciclin-like protein FLA18
Ta.3114.1.S1_at							11.6484	Traes_1AS_297BF7895.1			BJ222578	Ta.3114.1	BJ222578	chymotrypsin inhibitor 1B	Ta.3114	TSA: Triticum aestivum Ta_Contig107012.ansp mRNA sequence
Ta.3118.1.S1_at			3.0072				2.7477	Traes_1AL_2103C5913.1	BRADI3G31707.1	LOC_Os10g38189	BE515437	Ta.3118.1
Ta.3133.1.S1_x_at			3.5366				0.485				CA669705	Ta.3133.1	wlsu1_pk022_l12	unknown
Ta.3145.1.S1_at			4.1389					Traes_5DL_7D14C1A38.1			CD889783	Ta.3145.1	G118_113A23F010716	unknown	Ta.92288	TSA: Triticum aestivum Ta_Contig54704.ansp mRNA sequence
Ta.3147.1.A1_at			4.7684				2.3895	Traes_6AL_41BC0E47A.1			BJ313112	Ta.3147.1	BJ313112	unknown	Ta.3147	TSA: Triticum aestivum Unigene25897 mRNA sequence
Ta.3149.3.S1_a_at							0.4601	Traes_6DL_61AC6EC04.3	BRADI3G48150.2	LOC_Os02g39390	BJ305497	Ta.3149.3	BJ305497	(auto_contig_anno e-value=2E-58; target_length=243) Os02g0606700 [Oryza sativa (japonica cultivar-group)] gi|47497928|dbj|BAD20133.1| unknown protein [Oryza sativa Japonica Group] gi|113536911|dbj|BAF09294.1| Os02g0606700 [Oryza sativa (japonica cultivar-	Ta.3149	TSA: Triticum aestivum Unigene10371 mRNA sequence
Ta.3150.1.A1_at			0.452								BJ285487	Ta.3150.1	BJ285487	unknown	Ta.5530	TSA: Triticum aestivum Unigene140939 mRNA sequence
Ta.3160.1.S1_at			3.788					Traes_4AL_1FD268B94.1	BRADI1G09600.1		BJ223960	Ta.3160.1	BJ223960	unknown	Ta.92661	TSA: Triticum aestivum Ta_Contig92060.ansp mRNA sequence
Ta.3164.1.S1_at			0.2972							LOC_Os06g22870	CD882187	Ta.3164.1	F1_105K01F010330	auxin-regulated protein [Oryza sativa (japonica cultivar-group)]	Ta.36674	TSA: Triticum aestivum Unigene18845 mRNA sequence
Ta.3164.1.S1_x_at			0.2888					Traes_7AL_354EEE44E.1	BRADI2G31820.2	LOC_Os06g22870	CD882187	Ta.3164.1	F1_105K01F010330	auxin-regulated protein [Oryza sativa (japonica cultivar-group)]	Ta.36674	TSA: Triticum aestivum Unigene18845 mRNA sequence
Ta.3164.2.S1_at			0.3701							LOC_Os06g22870	CK205955	Ta.3164.2	FGAS017522	auxin-regulated protein [Oryza sativa (japonica cultivar-group)]	Ta.36674	TSA: Triticum aestivum Unigene18845 mRNA sequence
Ta.3164.2.S1_s_at			0.3947					Traes_7AL_354EEE44E.1		LOC_Os06g22870	CK205955	Ta.3164.2	FGAS017522	auxin-regulated protein [Oryza sativa (japonica cultivar-group)]	Ta.36674	TSA: Triticum aestivum Unigene18845 mRNA sequence
Ta.3164.3.S1_a_at			0.351							LOC_Os06g22870	CA665172	Ta.3164.3	wlk1_pk0014_a10	(auto_contig_anno e-value=7E-82; target_length=266) Auxin-responsive protein IAA21 (Indoleacetic acid-induced protein 21)	Ta.36674	TSA: Triticum aestivum Unigene18845 mRNA sequence
Ta.3164.3.S1_x_at			0.3621					Traes_7AL_354EEE44E.1		LOC_Os06g22870	CA665172	Ta.3164.3	wlk1_pk0014_a10	(auto_contig_anno e-value=7E-82; target_length=266) Auxin-responsive protein IAA21 (Indoleacetic acid-induced protein 21)	Ta.36674	TSA: Triticum aestivum Unigene18845 mRNA sequence
Ta.3174.1.S1_at			2.7201					Traes_1BL_6419FCF64.1	BRADI2G17230.3	LOC_Os05g48060	BJ275078	Ta.3174.1	BJ275078	phosphatidylserine synthase [Oryza sativa (japonica cultivar-group)]	Ta.3174	TSA: Triticum aestivum Ta_Contig129913.ansp mRNA sequence
Ta.3194.1.S1_at			2.0275					Traes_6BL_190F6DF901.3			BJ225026	Ta.3194.1	BJ225026	(auto_contig_anno no blast match)	Ta.3194	TSA: Triticum aestivum Unigene164731 mRNA sequence
Ta.3248.1.S1_at			7.3608					Traes_2AL_C27231AAC.2			BJ209195	Ta.3248.1	BJ209195	unknown	Ta.92548	TSA: Triticum aestivum Ta_Contig49409.ansp mRNA sequence
Ta.3250.1.A1_a_at			2.0629								BJ209202	Ta.3250.1	BJ209202	(auto_contig_anno no blast match)	Ta.3250	TSA: Triticum aestivum Unigene90116 mRNA sequence
Ta.3252.1.S1_at			2.6984					Traes_2DL_6FCEC8D0D.2	BRADI5G16050.2	LOC_Os04g44190	BJ209220	Ta.3252.1	BJ209220	unknown	Ta.3252	TSA: Triticum aestivum Unigene121309 mRNA sequence
Ta.3258.1.S1_at			0.494					Traes_1DL_D47E11A56.1	BRADI3G57380.1	LOC_Os10g35370	CK208157	Ta.3258.1	FGAS019838	(auto_contig_anno e-value=0; target_length=395) Protochlorophyllide reductase B, chloroplast precursor (PCR B) (NADPH-protochlorophyllide oxidoreductase B) (POR B)	Ta.70293	TSA: Triticum aestivum Unigene30518 mRNA sequence
Ta.3267.1.S1_at							0.4579	Traes_2DS_5DD589A3D.2		LOC_Os07g40240	BJ216785	Ta.3267.1	BJ216785	unknown	Ta.14517	TSA: Triticum aestivum Unigene54676 mRNA sequence
Ta.3274.1.S1_at			0.4242					Traes_1AL_DDC13A76D.1	BRADI3G33150.1	LOC_Os10g40720	AY543538.1	Ta.3274.1
Ta.330.1.S1_at			3.047							LOC_Os02g54980	BG905755	Ta.330.1	TaLr1_142C02_F	(auto_contig_anno e-value=5E-35; target_length=537) Pheophorbide a oxygenase, chloroplast precursor (Pheide a oxygenase) (AtPaO) (Accelerated cell death 1) (Lethal leaf-spot 1 homolog)	Ta.330	TSA: Triticum aestivum Unigene156206 mRNA sequence
Ta.330.1.S1_s_at			2.203							LOC_Os02g54980	BG905755	Ta.330.1	TaLr1_142C02_F	(auto_contig_anno e-value=5E-35; target_length=537) Pheophorbide a oxygenase, chloroplast precursor (Pheide a oxygenase) (AtPaO) (Accelerated cell death 1) (Lethal leaf-spot 1 homolog)	Ta.330	TSA: Triticum aestivum Unigene156206 mRNA sequence
Ta.330.1.S1_x_at			2.9148					Traes_6AL_2E1CB2A66.1	BRADI3G53860.1	LOC_Os02g54980	BG905755	Ta.330.1	TaLr1_142C02_F	(auto_contig_anno e-value=5E-35; target_length=537) Pheophorbide a oxygenase, chloroplast precursor (Pheide a oxygenase) (AtPaO) (Accelerated cell death 1) (Lethal leaf-spot 1 homolog)	Ta.330	TSA: Triticum aestivum Unigene156206 mRNA sequence
Ta.3304.1.S1_at							2.009	Traes_4DL_5C0CDD31F.1	BRADI4G44027.1		BJ243222	Ta.3304.1	BJ243222	Apyrase	Ta.3304	TSA: Triticum aestivum Unigene114350 mRNA sequence
Ta.332.2.A1_x_at							2.6245	Traes_1AL_7D7864504.19		LOC_Os05g38230	CK212168	Ta.332.2	FGAS024036	aldose reductase [Oryza sativa (japonica cultivar-group)]	Ta.332	TSA: Triticum aestivum Unigene14365 mRNA sequence
Ta.332.3.A1_a_at							2.8287			LOC_Os05g38230	BJ230140	Ta.332.3	BJ230140	aldose reductase [Oryza sativa (japonica cultivar-group)]	Ta.332	TSA: Triticum aestivum Unigene14365 mRNA sequence
Ta.332.3.A1_at							3.0009	Traes_1AL_7D7864504.19		LOC_Os05g38230	BJ230140	Ta.332.3	BJ230140	aldose reductase [Oryza sativa (japonica cultivar-group)]	Ta.332	TSA: Triticum aestivum Unigene14365 mRNA sequence
Ta.3341.1.S1_at			3.8929					Traes_5DS_4315D19CE.1			BJ217829	Ta.3341.1	BJ217829	(auto_contig_anno e-value=1E-104; target_length=902) Hordeum vulgare subsp. vulgare cDNA clone: FLbaf104n16, mRNA sequence	Ta.57110	TSA: Triticum aestivum Unigene133193 mRNA sequence
Ta.3357.1.A1_at							0.4307	Traes_1DL_B0CE11E8B.1	BRADI2G25500.1	LOC_Os05g33890	BJ218048	Ta.3357.1	BJ218048	(auto_contig_anno e-value=1E-92; target_length=562) unnamed protein product [Vitis vinifera]	Ta.3357	TSA: Triticum aestivum Unigene117919 mRNA sequence
Ta.338.1.S1_at			0.296					Traes_7AS_F91D8701E.1	BRADI1G43850.1	LOC_Os06g15620	BF484849	Ta.338.1	WHE2320_D02_H04ZS	(auto_contig_anno e-value=8E-26; target_length=112) GAST1 PROTEIN PRECURSOR	Ta.2927	TSA: Triticum aestivum Unigene28534 mRNA sequence
Ta.3390.1.A1_at			3.0063								BJ211094	Ta.3390.1	BJ211094	(auto_contig_anno e-value=2E-32; target_length=399) PROTEIN PHOSPHATASE 2C (PP2C)	Ta.43823	TSA: Triticum aestivum Unigene133305 mRNA sequence
Ta.3397.1.S1_at							0.4405	Traes_1BL_297B6771A.1			BJ211174	Ta.3397.1	BJ211174	(auto_contig_anno e-value=0; target_length=1473) DNA topoisomerase II	Ta.70850	TSA: Triticum aestivum Unigene139977 mRNA sequence
Ta.3398.2.S1_a_at	0.4944							Traes_6AL_BF8A29206.1			CA659846	Ta.3398.2	wlm1_pk0011_b11	unknown	Ta.3398	TSA: Triticum aestivum Unigene140387 mRNA sequence
Ta.3409.1.S1_at			2.5225					Traes_3AL_94B08C0F8.1			BJ211295	Ta.3409.1	BJ211295	(auto_contig_anno e-value=1E-84; target_length=2501) Hordeum vulgare dehydrin (Dhn10) gene, complete cds	Ta.3409	TSA: Triticum aestivum Ta_Contig173424.ansp mRNA sequence
Ta.3427.1.A1_at							0.4964	Traes_3AL_31EAD29CE.1	BRADI2G48210.6		BQ169941	Ta.3427.1	WHE0981_A02_B03ZT	calmodulin-binding family protein-like [Oryza sativa (japonica cultivar-group)]	Ta.71468	TSA: Triticum aestivum cultivar Kukri KukriC3204_23 mRNA sequence
Ta.3448.3.A1_at			3.1815					Traes_2DS_A380503DA.1	BRADI5G00650.1	LOC_Os04g08550	CD454917	Ta.3448.3	WHE2002_C10_E20ZT	similar to NADPH-dependent oxidoreductase [Papaver somniferum]	Ta.36012	TSA: Triticum aestivum Unigene40608 mRNA sequence
Ta.3452.3.S1_a_at			2.1337							LOC_Os01g67850	BJ211852	Ta.3452.3	BJ211852	E3 ubiquitin ligase [Oryza sativa (indica cultivar-group)] / zinc finger (C3HC4-type RING finger) protein-like [Oryza sativa (japonica cultivar-group)]	Ta.3452	TSA: Triticum aestivum Unigene105738 mRNA sequence
Ta.3452.3.S1_x_at			2.0218					TRAES3BF107400020CFD_t1	BRADI2G58040.1	LOC_Os01g67850	BJ211852	Ta.3452.3	BJ211852	E3 ubiquitin ligase [Oryza sativa (indica cultivar-group)] / zinc finger (C3HC4-type RING finger) protein-like [Oryza sativa (japonica cultivar-group)]	Ta.3452	TSA: Triticum aestivum Unigene105738 mRNA sequence
Ta.3464.1.S1_at			0.4552					Traes_7DS_4F5B30113.1	BRADI1G51910.2	LOC_Os06g01966	BJ212063	Ta.3464.1	BJ212063	(auto_contig_anno e-value=2E-88; target_length=358) Os06g0109200 [Oryza sativa (japonica cultivar-group)] gi|55296099|dbj|BAD67689.1| putative MtN21 [Oryza sativa Japonica Group] gi|55296174|dbj|BAD67892.1| putative MtN21 [Oryza sativa Japonica Group]	Ta.3464	TSA: Triticum aestivum Unigene2051 mRNA sequence
Ta.3464.2.A1_a_at			0.3434					Traes_7DS_4F5B30113.1	BRADI1G51910.1		BJ252945	Ta.3464.2	BJ252945	unknown	Ta.93564	TSA: Triticum aestivum Unigene128703 mRNA sequence
Ta.3465.1.A1_at			0.4213				0.4953	Traes_4AS_FFF42DB17.1	BRADI1G69610.1	LOC_Os03g12140	BJ273592	Ta.3465.1	BJ273592	(auto_contig_anno e-value=1E-86; target_length=501) Putative glucan endo-1,3-beta-glucosidase 3 precursor ((1-	Ta.35360	TSA: Triticum aestivum Unigene94720 mRNA sequence
Ta.3467.2.S1_a_at			2.2018						BRADI2G19980.3	LOC_Os05g43830	CA729911	Ta.3467.2	wip1c_pk002_n19	(auto_contig_anno e-value=1E-111; target_length=321) Probable proline iminopeptidase (PIP) (Prolyl aminopeptidase) (PAP)	Ta.3467	TSA: Triticum aestivum Unigene27650 mRNA sequence
Ta.3471.1.S1_at							0.4998	Traes_4BS_D4D9B5E3E.1	BRADI4G21750.1	LOC_Os11g12810	BT009079.1	Ta.3471.1
Ta.3475.2.S1_at	0.438							Traes_7DS_5E23019F5.1	BRADI1G52210.1	LOC_Os02g01590	BJ222138	Ta.3475.2	BJ222138	(auto_contig_anno e-value=4E-71; target_length=670) BETA-FRUCTOFURANOSIDASE 1 PRECURSOR (SUCROSE-6-PHOSPHATE HYDROLASE 1) (INVERTASE 1)	Ta.55690	Fructan:fructan 1-fructosyltransferase
Ta.3492.2.S1_at	0.4852							Traes_3DS_EFCF62EC9.2	BRADI2G12950.2	ChrUn	BJ317218	Ta.3492.2	BJ317218	(auto_contig_anno e-value=0; target_length=1107) Putative chromatin remodelling complex ATPase chain (ISW2-like) (Sucrose nonfermenting protein 2 homolog)	Ta.3492	TSA: Triticum aestivum Unigene150556 mRNA sequence
Ta.3507.1.S1_at			2.0064				2.219	Traes_4BS_0D12CDA6B.1	BRADI1G09820.1		BQ172406	Ta.3507.1	WHE2060_D08_G16ZT	serine carboxypeptidase [Oryza sativa (japonica cultivar-group)]	Ta.37507	TSA: Triticum aestivum Unigene147292 mRNA sequence
Ta.351.1.S1_at			2.3475					Traes_7DL_69B489A07.13			CA669389	Ta.351.1	wlsu1_pk022_d3	cold acclimation induced protein 2-1 [Triticum aestivum]	Ta.351	Cold acclimation induced protein 2-1
Ta.351.2.S1_x_at			2.0729								CA673444	Ta.351.2
Ta.3519.1.S1_at							5.2223	TRAES3BF168400240CFD_t1			BJ212619	Ta.3519.1
Ta.3545.1.S1_at			2.2267		5.0434			TRAES3BF052700100CFD_t1			BJ212904	Ta.3545.1	BJ212904	unknown	Ta.3545	TSA: Triticum aestivum Ta_Contig134074.ansp mRNA sequence
Ta.3548.1.A1_at			0.4961								BJ212925	Ta.3548.1	BJ212925	unknown	Ta.39386	TSA: Triticum aestivum Unigene131188 mRNA sequence
Ta.3573.3.S1_a_at			4.4763					Traes_5DS_4315D19CE.1			BJ214466	Ta.3573.3	BJ214466	(auto_contig_anno e-value=2E-86; target_length=902) Hordeum vulgare subsp. vulgare cDNA clone: FLbaf104n16, mRNA sequence	Ta.56833	TSA: Triticum aestivum Unigene133194 mRNA sequence
Ta.3575.1.S1_at			0.4063				0.4697	Traes_1AS_210038AAD.1			BJ213199	Ta.3575.1	BJ213199	(auto_contig_anno e-value=3E-16; target_length=137) unknown protein [Oryza sativa (japonica cultivar-group)] gi|46575958|gb|AAT01319.1| unknown protein [Oryza sativa (japonica cultivar-group)]	Ta.37806	TSA: Triticum aestivum Ta_Contig43681.ansp mRNA sequence
Ta.3576.1.S1_at			0.4722				0.3909	Traes_7DL_F51807989.1	BRADI1G29515.1	LOC_Os06g51320	AJ611561	Ta.3576.1	AJ611561	(auto_contig_anno e-value=8E-16; target_length=99) GIBBERELLIN-REGULATED PROTEIN 2 PRECURSOR
Ta.3596.1.S1_a_at			0.3331							LOC_Os03g55070	CK154974	Ta.3596.1	FGAS033692	UDP-glucose 6-dehydrogenase	Ta.38990	TSA: Triticum aestivum Unigene106630 mRNA sequence
Ta.3596.1.S1_x_at			0.311					Traes_4DS_4C6846850.2	BRADI1G08120.1	LOC_Os03g55070	CK154974	Ta.3596.1	FGAS033692	UDP-glucose 6-dehydrogenase	Ta.38990	TSA: Triticum aestivum Unigene106630 mRNA sequence
Ta.3596.2.A1_x_at			0.3627					Traes_4AL_8845F411B.1	BRADI1G08120.1	LOC_Os03g55070	BJ266692	Ta.3596.2	BJ266692	UDP-glucose 6-dehydrogenase	Ta.38990	TSA: Triticum aestivum Unigene106630 mRNA sequence
Ta.3603.1.S1_at			0.3509								BJ213408	Ta.3603.1	BJ213408	similar to sorbitol-like transporter [Glycine max] (contig annotation)	Ta.3603	TSA: Triticum aestivum Unigene77763 mRNA sequence
Ta.3603.1.S1_s_at			0.4591					Traes_4AS_52A387868.1			BJ213408	Ta.3603.1	BJ213408	similar to sorbitol-like transporter [Glycine max] (contig annotation)	Ta.3603	TSA: Triticum aestivum Unigene77763 mRNA sequence
Ta.3618.1.S1_at							0.4594	Traes_6DL_FC2D4958C.1	BRADI3G54190.1	LOC_Os02g55410	CK200238	Ta.3618.1	FGAS008747	minichromosome maintenance deficient protein 5 [Oryza sativa (japonica cultivar-group)]	Ta.70944	TSA: Triticum aestivum Unigene139643 mRNA sequence
Ta.3628.2.S1_x_at							0.4801	Traes_4BL_689C6389A.1	BRADI1G76080.1		CA645835	Ta.3628.2	wre1n_pk0101_a12	(auto_contig_anno e-value=5E-27; target_length=263) Glutathione S-transferase 6, chloroplast precursor (GST class phi)	Ta.3628	TSA: Triticum aestivum Unigene25281 mRNA sequence
Ta.363.1.S1_at	0.4865		0.3008					Traes_5DS_4F89DF84F.1	BRADI4G06660.1	LOC_Os12g32290	BF473081	Ta.363.1	WHE0925_D10_G19ZS	unknown	Ta.363	TSA: Triticum aestivum Unigene54818 mRNA sequence
Ta.3645.1.S1_at							0.4939			LOC_Os06g04250	BJ213973	Ta.3645.1	BJ213973	(auto_contig_anno e-value=2E-13; target_length=348) Os06g0133600 [Oryza sativa (japonica cultivar-group)] gi|11875173|dbj|BAB19386.1| putative phi-1 [Oryza sativa Japonica Group] gi|28190675|gb|AAO33153.1| unknown [Oryza sativa (japonica cultivar-group)]	Ta.3645	TSA: Triticum aestivum Unigene117587 mRNA sequence
Ta.3647.1.S1_at				0.497				Traes_5BL_79572CE25.1			AJ611161	Ta.3647.1	AJ611161	ripening-related protein [Vitis vinifera] (contig annotation)
Ta.365.2.S1_at	0.4975							Traes_1DL_A17D0D20B.1	BRADI2G25320.1	LOC_Os05g34270	BJ245006	Ta.365.2	BJ245006	systemin receptor SR160 [Oryza sativa (japonica cultivar-group)]	Ta.365	TSA: Triticum aestivum Unigene150357 mRNA sequence
Ta.3650.1.S1_a_at			0.4178					TRAES3BF038400020CFD_t1	BRADI2G08030.1	LOC_Os01g13390	CK216096	Ta.3650.1	FGAS028074	(auto_contig_anno e-value=2E-28; target_length=158) unnamed protein product [Vitis vinifera]	Ta.54002	TSA: Triticum aestivum Unigene94173 mRNA sequence
Ta.3679.1.S1_x_at			3.2434				2.5958	Traes_1AL_657856E06.1	BRADI3G31880.1	LOC_Os10g38740	CA733231	Ta.3679.1	wlp1c_pk008_o24	glutathione transferase [Triticum aestivum]	Ta.3679	Glutathione transferase
Ta.3702.1.A1_at							0.4232	Traes_6BS_4698671B3.1	BRADI3G05610.1		BJ252645	Ta.3702.1	BJ252645	phosphoprotein-like [Oryza sativa (japonica cultivar-group)] / synaptosomal-associated protein 91-like [Oryza sativa (japonica cultivar-group)] (contig annotation)	Ta.3702	TSA: Triticum aestivum Unigene101561 mRNA sequence
Ta.3703.2.S1_s_at	0.4343			0.4672				TRAES3BF102200040CFD_t1	BRADI1G61407.1	LOC_Os03g25490	BJ246711	Ta.3703.2	BJ246711	cytochrome P450-related protein [Oryza sativa]	Ta.48874	TSA: Triticum aestivum Unigene132033 mRNA sequence
Ta.3717.1.A1_at							0.4445			LOC_Os02g55400	BQ162127	Ta.3717.1	WHE0497_E09_J17ZT	similar to plasma membrane H+-ATPase [Oryza sativa]	Ta.92953	TSA: Triticum aestivum Unigene77186 mRNA sequence
Ta.3717.1.A1_s_at							0.4462	Traes_7AS_B0C704344.1	BRADI1G47550.1	LOC_Os02g55400	BQ162127	Ta.3717.1	WHE0497_E09_J17ZT	similar to plasma membrane H+-ATPase [Oryza sativa]	Ta.92953	TSA: Triticum aestivum Unigene77186 mRNA sequence
Ta.3723.1.S1_at							0.4828	Traes_4DS_138E9F824.1			CA638896	Ta.3723.1	wre1n_pk0018_g8	similar to beta tubulin 7	Ta.3723	Beta-tubulin 6
Ta.3726.1.S1_at			2.2623					Traes_5BL_4BCE2DBEF.1			CA654945	Ta.3726.1	wlm0_pk0006_h6	(auto_contig_anno e-value=2E-54; target_length=151) farnesylated protein 3 [Hordeum vulgare subsp. vulgare]	Ta.3726	TSA: Triticum aestivum Unigene61495 mRNA sequence
Ta.3728.1.S1_at							0.4199				BJ268687	Ta.3728.1	BJ268687	(auto_contig_anno no blast match)	Ta.198741	TSA: Triticum aestivum Unigene18071 mRNA sequence
Ta.3740.1.A1_at			0.4729				0.3475	Traes_4AL_0C853827C.1	BRADI1G42650.1	LOC_Os02g48350	BJ262607	Ta.3740.1	BJ262607	mono- or diacylglycerol acyltransferase [Oryza sativa (japonica cultivar-group)]	Ta.104999	TSA: Triticum aestivum Unigene49903 mRNA sequence
Ta.3746.1.S1_at	0.3452						0.252				CA695989	Ta.3746.1	wlmk8_pk0017_h12	unknown	Ta.3746	TSA: Triticum aestivum Unigene147678 mRNA sequence
Ta.3773.1.S1_at							0.4906	Traes_6AS_D76CBD715.2		LOC_Os02g05670	BJ250703	Ta.3773.1	BJ250703	unknown	Ta.3773	TSA: Triticum aestivum Unigene101371 mRNA sequence
Ta.3781.1.A1_a_at				3.6021	3.8482						BJ261396	Ta.3781.1	BJ261396	(auto_contig_anno no blast match)	Ta.3781	TSA: Triticum aestivum Unigene77686 mRNA sequence
Ta.3784.1.S1_a_at			5.6337							LOC_Os03g17470	CD453769	Ta.3784.1	WHE2105_A02_A03ZT	glutathione S-transferase [Oryza sativa (japonica cultivar-group)] / In2.1 protein [Triticum aestivum]	Ta.70056	TSA: Triticum aestivum Unigene53247 mRNA sequence
Ta.3784.1.S1_at			2.1609							LOC_Os03g17470	CD453769	Ta.3784.1	WHE2105_A02_A03ZT	glutathione S-transferase [Oryza sativa (japonica cultivar-group)] / In2.1 protein [Triticum aestivum]	Ta.70056	TSA: Triticum aestivum Unigene53247 mRNA sequence
Ta.3784.1.S1_x_at			3.7571					Traes_4DL_469179461.2	BRADI1G66030.1	LOC_Os03g17470	CD453769	Ta.3784.1	WHE2105_A02_A03ZT	glutathione S-transferase [Oryza sativa (japonica cultivar-group)] / In2.1 protein [Triticum aestivum]	Ta.70056	TSA: Triticum aestivum Unigene53247 mRNA sequence
Ta.3784.2.S1_at	2.0522		2.704					Traes_4BL_F8E57B81A.1			BJ267344	Ta.3784.2	BJ267344	chimera	Ta.70056	TSA: Triticum aestivum Unigene53247 mRNA sequence
Ta.3784.3.S1_x_at			5.2327					Traes_4DL_469179461.2	BRADI1G66030.1	LOC_Os03g17470	CA644556	Ta.3784.3	wre1n_pk0089_f9	glutathione S-transferase [Oryza sativa (japonica cultivar-group)]	Ta.70056	TSA: Triticum aestivum Unigene53247 mRNA sequence
Ta.3791.1.S1_at		0.4974						Traes_2BL_422A30419.1			BJ247679	Ta.3791.1	BJ247679	cysteine proteinase [Oryza sativa (japonica cultivar-group)]	Ta.3791	TSA: Triticum aestivum Unigene149178 mRNA sequence
Ta.3793.1.S1_s_at			2.0011					Traes_6DL_F9179CEF0.1			BQ169480	Ta.3793.1	WHE2318_D07_G14ZT	tetracycline transporter protein-like [Oryza sativa (japonica cultivar-group)]	Ta.3793	TSA: Triticum aestivum Unigene45260 mRNA sequence
Ta.3801.1.A1_at							2.3922	Traes_1DL_D58198BB4.1			BJ247875	Ta.3801.1	BJ247875	(auto_contig_anno e-value=4E-12; target_length=382) Probable purine permease 4 (AtPUP4)	Ta.3801	TSA: Triticum aestivum contig08870.TraeRec mRNA sequence
Ta.3803.1.A1_at			0.4618					Traes_4DL_E5437C921.1	BRADI1G66000.1		BJ254018	Ta.3803.1	BJ254018	(auto_contig_anno e-value=2E-35; target_length=363) unknown protein [Oryza sativa (japonica cultivar-group)] gi|24796818|gb|AAN64494.1| unknown protein [Oryza sativa (japonica cultivar-group)]	Ta.93034	TSA: Triticum aestivum Unigene284 mRNA sequence
Ta.3812.1.A1_a_at		2.0172									BJ248020	Ta.3812.1	BJ248020	(auto_contig_anno no blast match)	Ta.54932	Vacuolar ATPase subunit G
Ta.3812.2.A1_a_at		2.9217			3.3105				BRADI5G00213.1	LOC_Os09g00999	BJ262696	Ta.3812.2	BJ262696	18S ribosomal RNA
Ta.3816.1.S1_at				2.322							BJ248042	Ta.3816.1	BJ248042	unknown	Ta.69180	TSA: Triticum aestivum Unigene4470 mRNA sequence
Ta.3828.2.S1_x_at			3.6274					TRAES3BF039300010CFD_t1	BRADI2G60441.1	LOC_Os01g71380	CA608204	Ta.3828.2	wr1_pk0089_g6	Glucan endo-1,3-beta-D-glucosidase	Ta.8584	Wgluc5 protein
Ta.3828.3.A1_a_at			4.094							LOC_Os01g71670	BJ254343	Ta.3828.3	BJ254343	Glucan endo-1,3-beta-D-glucosidase	Ta.8584	Wgluc5 protein
Ta.3828.3.A1_x_at			3.9606					TRAES3BF039300010CFD_t1	BRADI2G60490.1	LOC_Os01g71670	BJ254343	Ta.3828.3	BJ254343	Glucan endo-1,3-beta-D-glucosidase	Ta.8584	Wgluc5 protein
Ta.3840.1.S1_at							2.7399	Traes_1AL_47D54EF1E.1	BRADI2G21420.1	LOC_Os05g41220	CD919677	Ta.3840.1
Ta.3857.1.A1_at			0.4123								CA698230	Ta.3857.1	wlk4_pk0006_b7	(auto_contig_anno e-value=7E-17; target_length=189) BLUE COPPER PROTEIN PRECURSOR	Ta.3857	TSA: Triticum aestivum Unigene32298 mRNA sequence
Ta.3860.1.A1_at	0.3505		0.1784								BJ254876	Ta.3860.1	BJ254876	(auto_contig_anno no blast match)	Ta.198698	TSA: Triticum aestivum Unigene34650 mRNA sequence
Ta.3863.1.S1_at							0.4688	Traes_2DL_4F8C87C42.2	BRADI5G22110.1		CN012532	Ta.3863.1	WHE3897_G10_N19ZS	nitrate-induced NOI protein [Arabidopsis thaliana] (contig annotation)	Ta.3863	TSA: Triticum aestivum Unigene77337 mRNA sequence
Ta.3869.1.S1_at			2.6742					Traes_7AL_9F8C57492.1			CA674403	Ta.3869.1	wlsu2_pk023_f4	histidine amino acid transporter [Oryza sativa (japonica cultivar-group)] (contig annotation)	Ta.74302	TSA: Triticum aestivum Unigene13358 mRNA sequence
Ta.3869.2.S1_at			2.3549					Traes_7DL_F631D2D2E.1			CA735969	Ta.3869.2	wpi1s_pk006_k24	histidine amino acid transporter [Oryza sativa (indica cultivar-group)]	Ta.57385	TSA: Triticum aestivum Unigene38487 mRNA sequence
Ta.3873.1.S1_at							0.4787	TRAES3BF100200010CFD_t1			BQ169700	Ta.3873.1	WHE0964_C10_E20ZT	unknown	Ta.10372	TSA: Triticum aestivum Unigene131993 mRNA sequence
Ta.3876.2.S1_at	0.4892						0.4584	TRAES3BF086500030CFD_t1	BRADI2G51870.1	LOC_Os01g57420	BJ248600	Ta.3876.2	BJ248600	diacylglycerol kinase [Oryza sativa (japonica cultivar-group)]	Ta.3876	TSA: Triticum aestivum Unigene26578 mRNA sequence
Ta.3892.1.A1_at				2.8155				Traes_4BL_D3805BCFD.1			BJ250406	Ta.3892.1	BJ250406	unknown	Ta.3892	TSA: Triticum aestivum cultivar Kukri KukriC404_1 mRNA sequence
Ta.39.2.S1_at							0.4657	Traes_7DL_50609FDAB.1	BRADI1G29850.1	LOC_Os06g51084	AF286317.1	Ta.39.2
Ta.3909.1.A1_at			0.366							LOC_Os09g24700	BJ274929	Ta.3909.1	BJ274929	(auto_contig_anno e-value=1E-167; target_length=1136) Os09g0413600 [Oryza sativa (japonica cultivar-group)] gi|50251471|dbj|BAD28536.1| unknown protein [Oryza sativa Japonica Group] gi|113631398|dbj|BAF25079.1| Os09g0413600 [Oryza sativa (japonica cultiva	Ta.3909	TSA: Triticum aestivum Unigene149099 mRNA sequence
Ta.3909.1.A1_x_at			0.3619					Traes_5BL_B5664D3E9.1	BRADI4G30200.2	LOC_Os09g24700	BJ274929	Ta.3909.1	BJ274929	(auto_contig_anno e-value=1E-167; target_length=1136) Os09g0413600 [Oryza sativa (japonica cultivar-group)] gi|50251471|dbj|BAD28536.1| unknown protein [Oryza sativa Japonica Group] gi|113631398|dbj|BAF25079.1| Os09g0413600 [Oryza sativa (japonica cultiva	Ta.3909	TSA: Triticum aestivum Unigene149099 mRNA sequence
Ta.3924.1.A1_at				2.2964				Traes_2BL_EB3642842.1	BRADI5G11600.1	LOC_Os04g37460	BJ264973	Ta.3924.1	BJ264973	(auto_contig_anno e-value=5E-64; target_length=500) GLUTAMATE DECARBOXYLASE (GAD)	Ta.3924	TSA: Triticum aestivum Unigene76391 mRNA sequence
Ta.3926.1.A1_at							0.478	TRAES3BF026900030CFD_t1			BJ255297	Ta.3926.1	BJ255297	similar to zinc finger protein -like [Oryza sativa (japonica cultivar-group)]	Ta.3926	TSA: Triticum aestivum Unigene13001 mRNA sequence
Ta.3927.1.S1_at			0.2961					Traes_4DS_0A7E021B3.2	BRADI1G12550.2	LOC_Os03g47610	BT009095.1	Ta.3927.1
Ta.3931.1.S1_at							0.4588	Traes_6AS_7F461605A.1			BJ255398	Ta.3931.1	BJ255398	30 kDa pollen allergen (GIX1) [Hordeum vulgare]	Ta.40287	TSA: Triticum aestivum Unigene48955 mRNA sequence
Ta.3938.1.A1_a_at							0.4873	Traes_1AL_14BFFD9EA.2	BRADI2G16100.1	LOC_Os05g49270	BJ255453	Ta.3938.1	BJ255453	(auto_contig_anno e-value=2E-94; target_length=487) Sugar transporter ERD6-like 6	Ta.3938	TSA: Triticum aestivum Unigene127941 mRNA sequence
Ta.3941.1.A1_at							0.4995	Traes_6DL_802698E58.1			BJ255486	Ta.3941.1	BJ255486	(auto_contig_anno e-value=9E-17; target_length=80) nitrate-induced NOI protein [Zea mays] gi|2642213|gb|AAB86937.1| nitrate-induced NOI protein [Zea mays] gi|2895781|gb|AAC03022.1| nitrate-induced NOI protein [Zea mays]	Ta.28515	TSA: Triticum aestivum Unigene27637 mRNA sequence
Ta.3956.1.A1_at					2.069			Traes_3DL_880C67AFC.1			BJ265103	Ta.3956.1	BJ265103	(auto_contig_anno e-value=1E-100; target_length=347) Os08g0402800 [Oryza sativa (japonica cultivar-group)] gi|37573001|dbj|BAC98693.1| putative nodulin MtN21 [Oryza sativa Japonica Group] gi|113623730|dbj|BAF23675.1| Os08g0402800 [Oryza sativa (japonica c	Ta.3956	TSA: Triticum aestivum Unigene112839 mRNA sequence
Ta.3958.1.S1_at			0.4103					Traes_7DS_2562759C3.1			BJ255871	Ta.3958.1	BJ255871	unknown	Ta.3958	Transcribed locus
Ta.3979.1.S1_at			0.4099					Traes_1DL_6D922B8C6.1	BRADI3G34077.1	LOC_Os10g42299	BJ256303	Ta.3979.1	BJ256303	(auto_contig_anno e-value=2E-61; target_length=300) Mitochondrial carnitine/acylcarnitine carrier-like protein (A BOUT DE SOUFFLE) (Carnitine/acylcarnitine translocase-like	Ta.3979	TSA: Triticum aestivum Unigene113816 mRNA sequence
Ta.4014.2.S1_at			3.1183					Traes_5AL_DE16B3C5C.1			CK162579	Ta.4014.2	FGAS015176	(contig annotation) ATP-dependent Clp protease ATP-binding subunit precursor [Oryza sativa (indica cultivar-group)]	Ta.54390	TSA: Triticum aestivum Unigene149634 mRNA sequence
Ta.4014.3.S1_at			3.2065					Traes_5DL_E83F92234.1	BRADI3G44640.1	LOC_Os02g32520	CA744975	Ta.4014.3	wri1s_pk009_f18	ATP-dependent Clp protease ATP-binding subunit precursor [Oryza sativa (indica cultivar-group)]	Ta.54390	TSA: Triticum aestivum Unigene149634 mRNA sequence
Ta.4022.1.S1_at				2.2168				Traes_1AL_169CE67D8.1		LOC_Os05g50340	CK215917	Ta.4022.1	FGAS027889	MYB transcription factor [Arabidopsis thaliana]	Ta.4022	TSA: Triticum aestivum cultivar Kukri KukriC2_464 mRNA sequence
Ta.4031.1.S1_at							0.418	Traes_1AS_4A4AF5B9D.1	BRADI3G49380.1	LOC_Os02g41904	BT009007.1	Ta.4031.1
Ta.4032.1.A1_at			0.4992					Traes_7DS_A84A6E5DB.1			BJ257230	Ta.4032.1	BJ257230	(auto_contig_anno e-value=0; target_length=508) putative auxin-independent growth promoter [Oryza sativa (japonica cultivar-group)]	Ta.4032	TSA: Triticum aestivum Unigene33800 mRNA sequence
Ta.4034.1.S1_at	0.4862							Traes_6BL_41AF0F1D9.2			BJ262856	Ta.4034.1	BJ262856	unknown	Ta.4034	TSA: Triticum aestivum Unigene102323 mRNA sequence
Ta.4035.1.A1_at	2.0205				2.884		3.4066	Traes_5DL_9F128B9DC.1	BRADI4G34927.1	LOC_Os09g33680	BJ251600	Ta.4035.1	BJ251600	beta-glucosidase [Musa acuminata]	Ta.54246	TSA: Triticum aestivum Unigene138127 mRNA sequence
Ta.4035.2.S1_at	2.4688							Traes_5BL_58CAE6F7B.1	BRADI4G34927.1	LOC_Os09g33680	BE517240	Ta.4035.2	WHE0616_H10_P20ZA	beta-glucosidase [Oryza sativa (japonica cultivar-group)]	Ta.70633	TSA: Triticum aestivum Unigene26774 mRNA sequence
Ta.4035.3.S1_at			2.147					Traes_5BL_58CAE6F7B.1			CA680041	Ta.4035.3	wlm24_pk0002_a12	unknown	Ta.54246	TSA: Triticum aestivum Unigene138127 mRNA sequence
Ta.4039.1.S1_at			0.4864					Traes_1DS_870DB238D.1	BRADI1G00710.1	LOC_Os03g64230	BJ257470	Ta.4039.1	BJ257470	(auto_contig_anno e-value=1E-25; target_length=3252) Striated muscle-specific serine/threonine protein kinase (Aortic preferentially expressed protein 1) (APEG-1)	Ta.4039	TSA: Triticum aestivum Unigene7958 mRNA sequence
Ta.4045.2.S1_at	0.4379							Traes_2AS_9DC904E50.1	BRADI1G20410.1	LOC_Os07g43870	BJ257600	Ta.4045.2	BJ257600	(auto_contig_anno e-value=1E-116; target_length=688) Os07g0632600 [Oryza sativa (japonica cultivar-group)] gi|33146896|dbj|BAC79895.1| unknown protein [Oryza sativa Japonica Group] gi|113611903|dbj|BAF22281.1| Os07g0632600 [Oryza sativa (japonica cultivar	Ta.48944	TSA: Triticum aestivum Unigene149857 mRNA sequence
Ta.4048.1.S1_at			0.2255					Traes_3B_5D637DDD8.1	BRADI2G54680.1	LOC_Os01g62480	BJ275846	Ta.4048.1	BJ275846	(auto_contig_anno e-value=1E-152; target_length=577) Laccase-17 precursor (Benzenediol:oxygen oxidoreductase 17) (Urishiol oxidase 17) (Diphenol oxidase 17)	Ta.4048	TSA: Triticum aestivum Unigene160516 mRNA sequence
Ta.4057.1.S1_at					2.2405			TRAES3BF091200020CFD_t1			BJ263299	Ta.4057.1	BJ263299	unknown	Ta.4057	TSA: Triticum aestivum Unigene45318 mRNA sequence
Ta.4058.1.S1_at			0.394					Traes_7DL_44FD83F01.1	BRADI1G37660.1		BJ257870	Ta.4058.1	BJ257870	(auto_contig_anno e-value=7E-11; target_length=315) unknown [Populus trichocarpa]	Ta.4058	TSA: Triticum aestivum Unigene12351 mRNA sequence
Ta.4062.2.A1_at							0.4662	Traes_4AL_9D2EFE3AB.1	BRADI1G52200.1	LOC_Os06g01490	CD915997	Ta.4062.2	G550_128M19R010920	(auto_contig_anno e-value=0; target_length=587) Putative monocopper oxidase precursor (Skewed roots)	Ta.4062	TSA: Triticum aestivum Unigene97010 mRNA sequence
Ta.4069.1.S1_x_at			2.6366	4.8497	4.4019			Traes_5DL_1396DAA58.1	BRADI1G03100.1	LOC_Os03g61410	BJ263793	Ta.4069.1	BJ263793	(auto_contig_anno e-value=1E-25; target_length=156) hypothetical protein [Oryza sativa (japonica cultivar-group)] gi|31249751|gb|AAP46243.1| hypothetical protein [Oryza sativa (japonica cultivar-group)]	Ta.4069	TSA: Triticum aestivum Unigene25660 mRNA sequence
Ta.407.1.A1_at			0.1073					Traes_3AL_66C8A1BCE.1			BQ172136	Ta.407.1	WHE2009_H12_O23ZT	3-methyladenine-DNA glycosylase [Oryza sativa (japonica cultivar-group)] (contig annotation)	Ta.407	TSA: Triticum aestivum Unigene101342 mRNA sequence
Ta.408.1.A1_at			0.1901	0.4866				Traes_5DS_D131C3703.1	BRADI5G23480.2	LOC_Os04g02970	BG905348	Ta.408.1	TaLr1_139B04_F	(auto_contig_anno e-value=1E-104; target_length=757) Subtilisin-like protease precursor (Cucumisin-like serine protease)	Ta.408	TSA: Triticum aestivum Unigene140588 mRNA sequence
Ta.408.2.S1_at			0.4483					Traes_5DS_D131C3703.1	BRADI5G23480.2	LOC_Os04g03050	BG909972	Ta.408.2	TaLr1_112D07_R	(auto_contig_anno e-value=1E-104; target_length=757) Subtilisin-like protease precursor (Cucumisin-like serine protease)	Ta.408	TSA: Triticum aestivum Unigene140588 mRNA sequence
Ta.408.3.S1_at	0.4927		0.2441	0.4775				Traes_5DS_D131C3703.1	BRADI5G23480.2	LOC_Os04g03100	BG906873	Ta.408.3	TaLr1_154F10_R	similar to Subtilase family, putative [Oryza sativa (japonica cultivar-group)]	Ta.408	TSA: Triticum aestivum Unigene140588 mRNA sequence
Ta.4083.1.S1_x_at				3.1024	3.0725						CA595322	Ta.4083.1	wpa1c_pk009_p3	(auto_contig_anno e-value=7E-12; target_length=1812) Triticum timopheevii subsp. armeniacum clone 453 cytosolic acetyl-CoA carboxylase gene, partial cds	Ta.92977	TSA: Triticum aestivum Unigene76706 mRNA sequence
Ta.4084.1.S1_at			3.1444				2.7291	Traes_5DL_E133F0B4A.1	BRADI4G33090.1	LOC_Os09g30120	BJ264002	Ta.4084.1	BJ264002	cellulose synthase-like protein OsCslE1 [Oryza sativa (japonica cultivar-group)]	Ta.36187	TSA: Triticum aestivum Unigene148706 mRNA sequence
Ta.4087.1.S1_at	0.461							Traes_5BL_8398AC220.1			BJ264637	Ta.4087.1
Ta.4089.1.S1_at							0.4249	Traes_1DS_481922721.1			BJ244056	Ta.4089.1	BJ244056	unknown	Ta.4089	TSA: Triticum aestivum Unigene28504 mRNA sequence
Ta.4091.1.S1_s_at			0.4799		3.2746			Traes_7BS_691C343A9.1	BRADI3G39300.1	LOC_Os08g38810	BQ169829	Ta.4091.1	WHE0972_F12_K24ZT	RAFTIN1b protein [Triticum aestivum]	Ta.4176	RAFTIN1b protein
Ta.4104.1.S1_at			0.3791				2.0894			LOC_Os09g32470	CD878995	Ta.4104.1	AZO4_104B20R011122	auxin-induced protein [Oryza sativa (japonica cultivar-group)]	Ta.4104	TSA: Triticum aestivum Unigene162473 mRNA sequence
Ta.4104.1.S1_s_at			0.0813				2.3745	Traes_5BL_DC1CB281C.1	BRADI4G34300.1	LOC_Os09g32470	CD878995	Ta.4104.1	AZO4_104B20R011122	auxin-induced protein [Oryza sativa (japonica cultivar-group)]	Ta.4104	TSA: Triticum aestivum Unigene162473 mRNA sequence
Ta.4105.1.S1_at			0.4739					Traes_2AL_FC430419A.1	BRADI5G17900.3	LOC_Os04g46780	BJ258955	Ta.4105.1	BJ258955	(auto_contig_anno e-value=1E-21; target_length=244) OSJNBa0010H02.20 [Oryza sativa (japonica cultivar-group)] gi|38345482|emb|CAE01696.2| OSJNBa0010H02.20 [Oryza sativa (japonica cultivar-group)]	Ta.4105	TSA: Triticum aestivum Unigene62518 mRNA sequence
Ta.4108.1.S1_x_at			2.6246					TRAES3BF096900180CFD_t1	BRADI2G05760.1	LOC_Os01g09640	BJ259031	Ta.4108.1	BJ259031	Myb-related transcription factor [Oryza sativa (japonica cultivar-group)]	Ta.4108	TSA: Triticum aestivum Unigene97304 mRNA sequence
Ta.4108.2.A1_at			3.4191					TRAES3BF096900180CFD_t1			BJ264503	Ta.4108.2	BJ264503	similar to Myb-related transcription factor [Oryza sativa (japonica cultivar-group)]	Ta.4108	TSA: Triticum aestivum Unigene97304 mRNA sequence
Ta.4110.1.S1_at	2.6584							TRAES3BF056700040CFD_t1	BRADI2G50840.1	LOC_Os01g55940	BQ161714	Ta.4110.1	WHE0472_A05_A10ZT	auxin-responsive GH3 protein [Oryza sativa (japonica cultivar-group)] (contig annotation)	Ta.58083	TSA: Triticum aestivum cultivar Kukri KukriC6160_1 mRNA sequence
Ta.4115.2.S1_a_at			2.1391							LOC_Os02g51350	CA640790	Ta.4115.2	wre1n_pk0020_c8	kelch repeat-containing F-box-like [Oryza sativa (japonica cultivar-group)]	Ta.4115	TSA: Triticum aestivum Unigene53466 mRNA sequence
Ta.4115.2.S1_at			2.0395					Traes_6DL_833E1F5E1.1	BRADI3G59270.1	LOC_Os02g51350	CA640790	Ta.4115.2	wre1n_pk0020_c8	kelch repeat-containing F-box-like [Oryza sativa (japonica cultivar-group)]	Ta.4115	TSA: Triticum aestivum Unigene53466 mRNA sequence
Ta.4117.1.S1_at			0.3132								CK210048	Ta.4117.1	FGAS021839	glycosyltransferase [Triticum aestivum]	Ta.4117	Transcribed locus, moderately similar to XP_003565264.1 PREDICTED: uncharacterized protein LOC100843951 [Brachypodium distachyon]
Ta.4117.1.S1_x_at			0.3336					TRAES3BF050800220CFD_t1	BRADI2G01380.1		CK210048	Ta.4117.1	FGAS021839	glycosyltransferase [Triticum aestivum]	Ta.4117	Transcribed locus, moderately similar to XP_003565264.1 PREDICTED: uncharacterized protein LOC100843951 [Brachypodium distachyon]
Ta.4117.3.S1_x_at			0.4903					TRAES3BF050800220CFD_t1	BRADI2G01380.1	LOC_Os01g02900	CA647624	Ta.4117.3	wre1n_pk0121_f10	glycosyltransferase [Saccharum officinarum]	Ta.4117	Transcribed locus, moderately similar to XP_003565264.1 PREDICTED: uncharacterized protein LOC100843951 [Brachypodium distachyon]
Ta.412.1.S1_at			6.5167				2.1086	Traes_7DL_AAD0A273B1.1	BRADI1G31100.1	LOC_Os06g44190	BF474922	Ta.412.1	WHE2101_F12_K23ZS	unknown	Ta.412	Transcribed locus
Ta.4123.1.A1_at			5.4119					Traes_2BL_D1BE39092.2	BRADI5G24430.1		BJ259315	Ta.4123.1	BJ259315	(auto_contig_anno e-value=3E-29; target_length=270) NUCLEASE PA3 (ENDONUCLEASE PA3) (DEOXYRIBONUCLEASE PA3)	Ta.70578	TSA: Triticum aestivum Unigene44822 mRNA sequence
Ta.413.1.S1_at			5.0266								BQ168395	Ta.413.1	WHE2104_A07_B14ZT	unknown	Ta.413	TSA: Triticum aestivum Unigene96749 mRNA sequence
Ta.4138.1.A1_at					2.4893						BJ259692	Ta.4138.1	BJ259692	beta-glucanase [Zea mays] (contig annotation)	Ta.4138	TSA: Triticum aestivum Unigene29789 mRNA sequence
Ta.4176.1.S1_x_at					2.8501			Traes_7BS_691C343A9.1		LOC_Os08g38810	BJ260271	Ta.4176.1	BJ260271	(auto_contig_anno e-value=1E-32; target_length=392) DEHYDRATION-RESPONSIVE PROTEIN RD22 PRECURSOR	Ta.56095	RAFTIN1a anther protein
Ta.4180.1.S1_at			0.2134								BJ260325	Ta.4180.1	BJ260325	(auto_contig_anno no blast match)	Ta.4180	TSA: Triticum aestivum Unigene112245 mRNA sequence
Ta.4180.1.S1_x_at			0.3412								BJ260325	Ta.4180.1	BJ260325	(auto_contig_anno no blast match)	Ta.4180	TSA: Triticum aestivum Unigene112245 mRNA sequence
Ta.4186.1.A1_at			0.499					Traes_4DS_0EB6F6C41.1	BRADI1G10270.1	LOC_Os03g51430	BJ266099	Ta.4186.1	BJ266099	(auto_contig_anno e-value=3E-12; target_length=350) HYPOTHETICAL 40.7 KD PROTEIN IN PIK1-POL2 INTERGENIC REGION	Ta.93191	TSA: Triticum aestivum Ta_Contig23753.ansp mRNA sequence
Ta.4195.1.S1_at					17.6294			Traes_7DS_F0C2C731D.1	BRADI3G39300.1	LOC_Os08g38810	BJ260686	Ta.4195.1	BJ260686	(auto_contig_anno e-value=3E-30; target_length=392) DEHYDRATION-RESPONSIVE PROTEIN RD22 PRECURSOR	Ta.66151	TSA: Triticum aestivum Ta_Contig15016.ansp mRNA sequence
Ta.4210.3.S1_at			2.0196					TRAES3BF132300040CFD_t1	BRADI1G13777.1	LOC_Os03g44300	CA720335	Ta.4210.3	wkm2n_pk007_e5	(auto_contig_anno e-value=1E-129; target_length=331) PYRUVATE DEHYDROGENASE E1 COMPONENT BETA SUBUNIT	Ta.39899	TSA: Triticum aestivum Unigene93745 mRNA sequence
Ta.4222.1.S1_at			2.0227					Traes_4AS_E6967DAA8.2	BRADI1G65780.1	LOC_Os03g17790	CA618829	Ta.4222.1	wl1n_pk0044_f1	A maize sequence?	Ta.4222	TSA: Triticum aestivum Unigene140150 mRNA sequence
Ta.4226.2.S1_at	0.488							Traes_1DL_4C49E4AF6.1	BRADI2G25540.2	LOC_Os05g33850	BJ256146	Ta.4226.2	BJ256146	unknown	Ta.4226	TSA: Triticum aestivum Unigene157132 mRNA sequence
Ta.4231.1.S1_at				4.025	3.0546			Traes_1BL_62638D67D.1			CA741482	Ta.4231.1	wia1c_pk002_p8	unknown	Ta.37733	TSA: Triticum aestivum Unigene77562 mRNA sequence
Ta.424.1.S1_at			2.6379					TRAES3BF099800060CFD_t1			CA644335	Ta.424.1	wre1n_pk0078_h9	unknown	Ta.424	TSA: Triticum aestivum Ta_Contig76724.ansp mRNA sequence
Ta.425.2.S1_at	0.2799		0.3325				0.2702	Traes_6AL_F401BABFA.4	BRADI3G57620.1	LOC_Os02g53180	BJ250436	Ta.425.2	BJ250436	Aminocyclopropanecarboxylate oxidase	Ta.425	TSA: Triticum aestivum Unigene141433 mRNA sequence
Ta.4250.1.S1_x_at			2.0038					Traes_3AS_9474A8C67.1			BJ267068	Ta.4250.1	BJ267068	lysophospholipase - like [Oryza sativa (japonica cultivar-group)] (contig annotation)	Ta.10187	TSA: Triticum aestivum Unigene155508 mRNA sequence
Ta.426.1.A1_at							5.2349	Traes_6BS_B7598F2A21.1			BQ172153	Ta.426.1	WHE2001_F08_K15ZT	linalool synthase [Oryza sativa (japonica cultivar-group)] / terpene synthase [Oryza sativa (japonica cultivar-group)]	Ta.198859	TSA: Triticum aestivum cultivar Kukri KukriC11584_2 mRNA sequence
Ta.4268.1.S1_at		0.3075	0.1867					Traes_6DL_8194D8498.1			BJ256912	Ta.4268.1	BJ256912	(auto_contig_anno no blast match)	Ta.4268	TSA: Triticum aestivum Unigene160977 mRNA sequence
Ta.4269.1.A1_at			0.4923					Traes_2BS_7BEE046C4.1	BRADI1G17250.3	LOC_Os07g48760	CD454245	Ta.4269.1	WHE1764_H12_O24ZT	CBL-interacting protein kinase CIPK-like protein [Oryza sativa (japonica cultivar-group)]	Ta.72197	TSA: Triticum aestivum Unigene28033 mRNA sequence
Ta.4269.2.A1_at			0.4386					Traes_2BS_6AECC4811.2	BRADI1G17242.1	LOC_Os07g48770	CA649090	Ta.4269.2	wre1n_pk0138_d7	(auto_contig_anno e-value=1E-26; target_length=247) Os07g0687100 [Oryza sativa (japonica cultivar-group)] gi|22324434|dbj|BAC10351.1| unknown protein [Oryza sativa Japonica Group] gi|50509152|dbj|BAD30292.1| unknown protein [Oryza sativa Japonica Group]	Ta.19482	TSA: Triticum aestivum Unigene28032 mRNA sequence
Ta.4269.3.S1_a_at			0.2853								CA721821	Ta.4269.3	wdk9n1_pk001_g4	(auto_contig_anno e-value=5E-17; target_length=461) Dihydrofolate reductase	Ta.72197	TSA: Triticum aestivum Unigene28033 mRNA sequence
Ta.4269.3.S1_at	2.2215		0.3109					Traes_2DS_B97E601E0.1			CA721821	Ta.4269.3	wdk9n1_pk001_g4	(auto_contig_anno e-value=5E-17; target_length=461) Dihydrofolate reductase	Ta.72197	TSA: Triticum aestivum Unigene28033 mRNA sequence
Ta.4270.2.S1_at	0.4942							Traes_7BS_E33F966E2.1	BRADI1G46760.1	LOC_Os06g09290	BJ214094	Ta.4270.2	BJ214094	(auto_contig_anno e-value=0; target_length=426) 26S protease regulatory subunit 7 (26S proteasome subunit 7) (26S proteasome AAA-ATPase subunit RPT1) (Regulatory particle triple-A ATPase	Ta.71722	TSA: Triticum aestivum Unigene156291 mRNA sequence
Ta.4272.1.S1_at				4.1731	4.1518						BJ256995	Ta.4272.1	BJ256995	unknown	Ta.198707	TSA: Triticum aestivum cultivar Kukri KukriC1_19047 mRNA sequence
Ta.4274.1.S1_at			0.2451					Traes_7DS_7094F3B4D.1	BRADI1G60320.3	LOC_Os03g28330	BJ266714	Ta.4274.1	BJ266714	Sucrose synthase	Ta.54931	TSA: Triticum aestivum Unigene149027 mRNA sequence
Ta.428.2.S1_x_at	0.3463			0.4724				Traes_7AS_8344D4F43.2	BRADI1G45200.1	LOC_Os06g12310	CA634249	Ta.428.2	wle1n_pk0073_e5	(auto_contig_anno e-value=1E-101; target_length=294) Aquaporin NIP2-2 (NOD26-like intrinsic protein 2-2) (ZmNIP2-2) (ZmNIP2;2)	Ta.27723	Putative NOD26-like membrane integral protein
Ta.429.1.S1_at							0.4296	Traes_2BL_B6BED046F.1	BRADI5G24640.1	LOC_Os04g56230	BQ172173	Ta.429.1	WHE2003_C07_F13ZT	farnesyl pyrophosphare synthase [Musa acuminata]	Ta.69753	TSA: Triticum aestivum Unigene69018 mRNA sequence
Ta.4294.1.S1_at	0.3812										BJ251618	Ta.4294.1	BJ251618	unknown	Ta.4294	TSA: Triticum aestivum Unigene18116 mRNA sequence
Ta.4306.1.S1_at			5.6102				3.0461	Traes_3DS_F43FE2C78.1			CA684557	Ta.4306.1	wlm96_pk026_p10	Cytochrome P450 71C4 (Benzoxazineless 2) [Zea mays] (contig annotation)	Ta.45381	TSA: Triticum aestivum Unigene52950 mRNA sequence
Ta.4306.3.S1_x_at			6.792				2.6766	TRAES3BF008400020CFD_t1	BRADI1G28860.3		CA689275	Ta.4306.3	wlm96_pk045_m20	Cytochrome P450 71C4 (Benzoxazineless 2) [Zea mays] (contig annotation)	Ta.45381	TSA: Triticum aestivum Unigene52950 mRNA sequence
Ta.4307.1.S1_at				2.6667				Traes_5BS_EC0763430.2	BRADI3G19060.1	LOC_Os08g15170	BJ259215	Ta.4307.1	BJ259215	H(+)-transporting two-sector ATPase / ATP synthase epsilon chain	Ta.4307	TSA: Triticum aestivum Unigene77588 mRNA sequence
Ta.4313.1.S1_at		0.3451						Traes_1AL_DEFECD430.1	BRADI1G02820.1	LOC_Os09g21370	BJ263492	Ta.4313.1	BJ263492	cysteine proteinase [Oryza sativa (japonica cultivar-group)]	Ta.4313	TSA: Triticum aestivum Unigene76269 mRNA sequence
Ta.4319.2.S1_a_at				2.2571				Traes_2BL_F2772688F.1	BRADI3G21127.1	LOC_Os10g05088	BJ263935	Ta.4319.2	BJ263935	similar to family II lipase EXL3 [Arabidopsis thaliana]	Ta.55255	TSA: Triticum aestivum Unigene76504 mRNA sequence
Ta.4321.1.A1_at			0.1575					Traes_3DL_940A89913.1	BRADI2G49912.1	LOC_Os01g54620	CK165915	Ta.4321.1	FGAS049943	(auto_contig_anno e-value=0; target_length=985) Cellulose synthase A catalytic subunit 8 [UDP-forming] (AtCesA-8) (Irregular xylem protein 1) (AtIRX1)	Ta.34630	TSA: Triticum aestivum Unigene149673 mRNA sequence
Ta.4325.1.A1_at			0.2282					TRAES3BF184800010CFD_t1	BRADI2G10800.2	LOC_Os01g17214	BJ253947	Ta.4325.1	BJ253947	major facilitator superfamily antiporter [Oryza sativa (japonica cultivar-group)]	Ta.71324	TSA: Triticum aestivum Unigene141641 mRNA sequence
Ta.4328.1.S1_at				0.1078			0.2913			LOC_Os03g18850	BJ277748	Ta.4328.1	BJ277748	pathogenesis-related protein 10b [Sorghum bicolor]	Ta.93097	TSA: Triticum aestivum Ta_Contig59952.ansp mRNA sequence
Ta.4328.1.S1_x_at				0.1173			0.3153	Traes_2AL_800303D8D.1	BRADI1G64920.1	LOC_Os03g18850	BJ277748	Ta.4328.1
Ta.4335.1.S1_at		3.0314			6.1272		32.9127				BQ170608	Ta.4335.1	WHE1791_B08_C15ZT	similar to thionin Osthi1 [Oryza sativa (japonica cultivar-group)] (contig annotation)	Ta.4335	TSA: Triticum aestivum Ta_Contig65979.ansp mRNA sequence
Ta.4336.1.A1_at	0.3878							Traes_5BL_8398AC220.1			BJ264262	Ta.4336.1	BJ264262	(auto_contig_anno no blast match)	Ta.69061	TSA: Triticum aestivum Unigene131903 mRNA sequence
Ta.4346.1.A1_x_at			0.4372					Traes_1BL_D2EDF576B.1	BRADI2G16290.1	LOC_Os01g41710	CK214756	Ta.4346.1	FGAS026693	chlorophyll a/b-binding protein [Triticum aestivum]	Ta.70082	TSA: Triticum aestivum Unigene137235 mRNA sequence
Ta.4350.1.A1_at			0.2533					TRAES3BF065400030CFD_t1	BRADI3G16530.1	LOC_Os08g06100	CA644429	Ta.4350.1	wre1n_pk0083_d7	(auto_contig_anno e-value=1E-142; target_length=362) Caffeic acid 3-O-methyltransferase (S-adenosysl-L-methionine:caffeic acid 3-O-methyltransferase) (COMT) (CAOMT)	Ta.70123	Flavonoid O-methyltransferase
Ta.4379.1.S1_at				4.1087	3.829						BJ248211	Ta.4379.1	BJ248211	unknown	Ta.4272	TSA: Triticum aestivum Unigene78066 mRNA sequence
Ta.4385.1.S1_at			0.4235					Traes_5DL_7B261BB16.1	BRADI4G34040.1	LOC_Os09g32080	BQ237751	Ta.4385.1	TaE05012F03F	class1 chitinase [Pisum sativum] (contig annotation)	Ta.54852	TSA: Triticum aestivum Unigene94392 mRNA sequence
Ta.4385.2.A1_at			0.4321							LOC_Os09g32080	CK196185	Ta.4385.2	FGAS004632	unknown	Ta.54852	TSA: Triticum aestivum Unigene94392 mRNA sequence
Ta.4385.2.A1_x_at			0.4357					Traes_5DL_7B261BB16.1	BRADI4G34040.1	LOC_Os09g32080	CK196185	Ta.4385.2	FGAS004632	unknown	Ta.54852	TSA: Triticum aestivum Unigene94392 mRNA sequence
Ta.4392.1.A1_at			0.4766					Traes_7AS_2AFC04957.2	BRADI4G16260.3	LOC_Os11g41160	BJ320673	Ta.4392.1	BJ320673	3-phosphoserine phosphatase [Arabidopsis thaliana]	Ta.70610	TSA: Triticum aestivum Unigene16055 mRNA sequence
Ta.4392.2.S1_at			0.4967					Traes_7DS_43B37BC41.2	BRADI4G16260.3	LOC_Os11g41160	BJ304878	Ta.4392.2	BJ304878	(auto_contig_anno e-value=1E-93; target_length=295) Phosphoserine phosphatase, chloroplast precursor (PSP) (O-phosphoserine phosphohydrolase) (PSPase)	Ta.70610	TSA: Triticum aestivum Unigene16055 mRNA sequence
Ta.4394.1.S1_at			0.0699				2.3767	Traes_4AL_67C9BC7BE.1	BRADI3G20597.1	LOC_Os10g02880	CD454799	Ta.4394.1	WHE3452_B08_C16ZT	o-methyltransferase ZRP4 [Oryza sativa (japonica cultivar-group)]	Ta.4394	TSA: Triticum aestivum Unigene93559 mRNA sequence
Ta.4398.1.S1_at			3.0388				2.6328	Traes_7DL_E6C167469.1	BRADI2G15720.1	LOC_Os05g49900	BJ259927	Ta.4398.1	BJ259927	beta-ketoacyl synthase [Oryza sativa (japonica cultivar-group)]	Ta.4398	TSA: Triticum aestivum Ta_Contig120801.ansp mRNA sequence
Ta.4399.1.S1_x_at			0.4621					Traes_4BL_00AAC9279.1			BJ265699	Ta.4399.1	BJ265699	(auto_contig_anno no blast match)	Ta.55518	TSA: Triticum aestivum Unigene7964 mRNA sequence
Ta.4401.1.S1_at				3.6612	3.7543			Traes_3DS_133548B34.1			BJ260015	Ta.4401.1	BJ260015	(auto_contig_anno no blast match)	Ta.91543	TSA: Triticum aestivum Ta_Contig74645.ansp mRNA sequence
Ta.4411.1.S1_at					2.3752			Traes_6AS_D9CE4A60B.1	BRADI4G15260.1	LOC_Os11g37280	BQ169800	Ta.4411.1	WHE0970_E10_J20ZT	Protease inhibitor/seed storage/LTP family protein [Oryza sativa (japonica cultivar-group)]	Ta.91847	TSA: Triticum aestivum Unigene15747 mRNA sequence
Ta.4424.1.A1_x_at			2.2546					Traes_2BS_B1ECF1DB0.1	BRADI5G02400.3	LOC_Os04g01230	CK205365	Ta.4424.1	FGAS016840	phosphoglycerate mutase-like protein [Glycine max]	Ta.18783	TSA: Triticum aestivum Unigene109264 mRNA sequence
Ta.4424.2.A1_x_at			2.22					Traes_2BS_B1ECF1DB0.1	BRADI5G02400.3	LOC_Os04g01230	BJ246603	Ta.4424.2	BJ246603	phosphoglycerate mutase-like protein [Glycine max]	Ta.18783	TSA: Triticum aestivum Unigene109264 mRNA sequence
Ta.4426.1.S1_at							0.4768				BQ170840	Ta.4426.1	WHE2308_C11_F22ZT	unknown	Ta.38622	TSA: Triticum aestivum Unigene69252 mRNA sequence
Ta.4444.1.S1_at			0.4751					Traes_6BL_CCB17A230.1			CA625610	Ta.4444.1	wl1n_pk0140_a4	A maize sequence?	Ta.4444	TSA: Triticum aestivum Unigene27797 mRNA sequence
Ta.4455.1.A1_at			0.3551	0.4595				Traes_3DL_CE06741A7.1	BRADI2G54690.1	LOC_Os01g62490	BJ253690	Ta.4455.1	BJ253690	(auto_contig_anno e-value=1E-70; target_length=577) Laccase-17 precursor (Benzenediol:oxygen oxidoreductase 17) (Urishiol oxidase 17) (Diphenol oxidase 17)	Ta.4455	TSA: Triticum aestivum Unigene160515 mRNA sequence
Ta.447.1.S1_x_at			0.4857				0.4126	Traes_7DL_439F5CB72.1			CA656639	Ta.447.1	wlm0_pk0026_b6	(auto_contig_anno e-value=6E-49; target_length=357) Fructose-bisphosphate aldolase, cytoplasmic isozyme 1	Ta.28713	TSA: Triticum aestivum Unigene54457 mRNA sequence
Ta.447.2.S1_a_at			0.488				0.3779	Traes_7DL_439F5CB72.1	BRADI1G36260.1	LOC_Os06g40640	CA620496	Ta.447.2	wl1n_pk0057_g2	A maize sequence?	Ta.28713	TSA: Triticum aestivum Unigene54457 mRNA sequence
Ta.4493.1.S1_at			0.4557								CA713834	Ta.4493.1	wdk3c_pk020_c16	unknown	Ta.4493	TSA: Triticum aestivum Unigene138843 mRNA sequence
Ta.4494.3.S1_at							0.495	Traes_4BL_5C52625BF1.1			BJ293023	Ta.4494.3	BJ293023	unknown	Ta.4494	TSA: Triticum aestivum Unigene38656 mRNA sequence
Ta.4508.1.S1_a_at			2.2078					Traes_5BL_9059C131F.1	BRADI1G14040.1	LOC_Os03g43720	BJ275570	Ta.4508.1	BJ275570	sugar transporter (alternative splicing product) [Oryza sativa (japonica cultivar-group)]	Ta.55543	TSA: Triticum aestivum Unigene150892 mRNA sequence
Ta.4508.3.S1_a_at			2.6068							LOC_Os03g43720	BJ267436	Ta.4508.3	BJ267436	sugar transporter (alternative splicing product) [Oryza sativa (japonica cultivar-group)]	Ta.55543	TSA: Triticum aestivum Unigene150892 mRNA sequence
Ta.4508.3.S1_at			2.5895					Traes_5AL_55A1DA70A.1	BRADI1G14030.2	LOC_Os03g43720	BJ267436	Ta.4508.3	BJ267436	sugar transporter (alternative splicing product) [Oryza sativa (japonica cultivar-group)]	Ta.55543	TSA: Triticum aestivum Unigene150892 mRNA sequence
Ta.4547.1.A1_at			0.4989								BJ254631	Ta.4547.1	BJ254631	unknown	Ta.4547	TSA: Triticum aestivum Ta_Contig179812.ansp mRNA sequence
Ta.4555.2.S1_at	0.4623			0.4797				TRAES3BF020800010CFD_t1			BJ208768	Ta.4555.2	BJ208768	(auto_contig_anno e-value=1E-53; target_length=477) Os02g0793500 [Oryza sativa (japonica cultivar-group)] gi|47497144|dbj|BAD19193.1| hypothetical protein [Oryza sativa Japonica Group] gi|47497591|dbj|BAD19661.1| hypothetical protein [Oryza sativa Japonic	Ta.67089	TSA: Triticum aestivum Unigene70813 mRNA sequence
Ta.4574.1.A1_at							0.3417	Traes_1AS_A005A0BDE.1			BJ268163	Ta.4574.1	BJ268163	unknown	Ta.4574	TSA: Triticum aestivum Unigene36015 mRNA sequence
Ta.4579.1.S1_at	0.3548		0.4334			0.4873	0.24				BJ268255	Ta.4579.1	BJ268255	unknown	Ta.4579	TSA: Triticum aestivum Unigene52852 mRNA sequence
Ta.4593.1.A1_at			4.3677					Traes_2AL_FE47D9C86.1	BRADI5G18820.1	LOC_Os04g48270	BJ273448	Ta.4593.1	BJ273448	F-box protein-like [Oryza sativa (japonica cultivar-group)]	Ta.4593	TSA: Triticum aestivum Unigene22654 mRNA sequence
Ta.4598.1.S1_at			2.0392					Traes_1BL_CA56BE0F8.1	BRADI3G19280.3	LOC_Os08g16480	AJ613582	Ta.4598.1	AJ613582	AFG1-like ATPase family protein [Arabidopsis thaliana]
Ta.4601.2.S1_at			0.2915				2.4508	Traes_2BL_5FC6CBB43.1			BJ310258	Ta.4601.2	BJ310258	(auto_contig_anno e-value=7E-47; target_length=566) BETA-GLUCOSIDASE, CHLOROPLAST PRECURSOR (GENTIOBIASE) (CELLOBIASE) (BETA-D-GLUCOSIDE GLUCOHYDROLASE)	Ta.55172	Beta-glucosidase
Ta.4626.1.S1_at							0.4094	Traes_2AL_0EDE4D3C0.1			BJ276229	Ta.4626.1	BJ276229	unknown	Ta.4626	TSA: Triticum aestivum cultivar Kukri KukriC10674_1 mRNA sequence
Ta.4628.1.S1_at			2.5523								BJ269033	Ta.4628.1	BJ269033	(auto_contig_anno e-value=6E-11; target_length=773) Triticum aestivum clone wkm2n.pk008.a5:fis, full insert mRNA sequence	Ta.4628	TSA: Triticum aestivum Unigene57804 mRNA sequence
Ta.4632.2.S1_a_at	0.4737							Traes_3AS_9442E0834.2	BRADI2G05600.4	LOC_Os01g09300	CA676957	Ta.4632.2	wlm12_pk0006_d10	oxidoreductase [Oryza sativa Japonica Group]	Ta.48373	TSA: Triticum aestivum Unigene163794 mRNA sequence
Ta.4649.1.S1_at			0.4602					Traes_4AL_F8252CB1F.1			BJ269411	Ta.4649.1	BJ269411	(auto_contig_anno no blast match)	Ta.36136	TSA: Triticum aestivum Unigene68825 mRNA sequence
Ta.4650.2.S1_at	0.4206							Traes_1BS_3C86AE038.1	BRADI2G38490.1	LOC_Os05g04170	BJ269444	Ta.4650.2	BJ269444	(auto_contig_anno e-value=1E-107; target_length=683) LONG-CHAIN-FATTY-ACID--COA LIGASE 5 (LONG-CHAIN ACYL-COA SYNTHETASE 5) (LACS 5)	Ta.70938	TSA: Triticum aestivum Ta_Contig53067.ansp mRNA sequence
Ta.4674.1.S1_s_at			2.5019								BJ269896	Ta.4674.1	BJ269896	unknown	Ta.4674	TSA: Triticum aestivum Unigene37399 mRNA sequence
Ta.4674.1.S1_x_at			2.4152					Traes_4DL_7BCF0EF63.1			BJ269896	Ta.4674.1	BJ269896	unknown	Ta.4674	TSA: Triticum aestivum Unigene37399 mRNA sequence
Ta.4678.1.S1_at							2.3134				CD935984	Ta.4678.1	OV_103A12F010205	WRKY transcription factor [Hordeum vulgare] (contig annotation)	Ta.52472	WRKY8 transcription factor
Ta.4678.1.S1_x_at							2.2788	Traes_6DS_2480D42A8.1			CD935984	Ta.4678.1	OV_103A12F010205	WRKY transcription factor [Hordeum vulgare] (contig annotation)	Ta.52472	WRKY8 transcription factor
Ta.468.1.S1_at			2.1313					Traes_5DL_28683B290.1			BF202382	Ta.468.1	WHE1764_A04_A08ZS	similar to lipid-binding serum glycoprotein family protein [Arabidopsis thaliana] (contig annotation)	Ta.468	TSA: Triticum aestivum Unigene158880 mRNA sequence
Ta.4702.1.S1_a_at			2.4259								CA728616	Ta.4702.1	wdi1c_pk005_c23	unknown	Ta.90805	TSA: Triticum aestivum Unigene95724 mRNA sequence
Ta.4702.1.S1_x_at			2.2721					Traes_3DL_C389707AF.1			CA728616	Ta.4702.1	wdi1c_pk005_c23	unknown	Ta.90805	TSA: Triticum aestivum Unigene95724 mRNA sequence
Ta.4702.2.S1_at			2.403					Traes_3AL_7E67A0D7A.1	BRADI2G57250.1	LOC_Os01g66350	BJ270807	Ta.4702.2	BJ270807	unknown	Ta.90805	TSA: Triticum aestivum Unigene95724 mRNA sequence
Ta.4702.3.S1_x_at			2.1962								BJ267470	Ta.4702.3	BJ267470	unknown	Ta.90805	TSA: Triticum aestivum Unigene95724 mRNA sequence
Ta.4725.1.S1_at			2.108					Traes_1AS_F3EAEC435.1	BRADI2G00280.1	LOC_Os05g27730	CK195830	Ta.4725.1	FGAS004276	WRKY transcription factor [Oryza sativa (japonica cultivar-group)]	Ta.52467	WRKY transcription factor
Ta.4747.1.S1_at			3.2351	7.2208	3.6681						BJ270962	Ta.4747.1	BJ270962	unknown	Ta.72509	TSA: Triticum aestivum Unigene143519 mRNA sequence
Ta.4747.1.S1_x_at			2.9951	6.1918	3.0543			Traes_3DL_949864F55.1			BJ270962	Ta.4747.1	BJ270962	unknown	Ta.72509	TSA: Triticum aestivum Unigene143519 mRNA sequence
Ta.4747.2.S1_x_at				2.0884				Traes_3DL_949864F55.1			CA618635	Ta.4747.2	wl1n_pk0036_e7	A maize sequence?	Ta.72509	TSA: Triticum aestivum Unigene143519 mRNA sequence
Ta.4755.1.S1_s_at	0.241		0.2338	0.4514			0.2573				BJ271046	Ta.4755.1	BJ271046	unknown	Ta.57641	Transcribed locus
Ta.4773.1.A1_at			0.4158					Traes_7DS_D972F1535.1	BRADI1G43350.1	LOC_Os06g18830	CK205860	Ta.4773.1	FGAS017408	Protein kinase G11A [Oryza sativa (japonica cultivar-group)]	Ta.56712	TSA: Triticum aestivum Unigene113546 mRNA sequence
Ta.4796.1.S1_at							0.3973				BE499393	Ta.4796.1	WHE0974_H12_P24ZS	unknown	Ta.4796	TSA: Triticum aestivum Unigene54591 mRNA sequence
Ta.4800.1.S1_at			2.2093					Traes_6AL_6D310D2B0.2	BRADI3G60160.1	LOC_Os02g54254	BT009436.1	Ta.4800.1
Ta.4821.1.A1_at				0.4067				Traes_3AL_9E1DC3D43.1	BRADI2G43120.1		CA670476	Ta.4821.1	wlsu1_pk026_p7	PDR-type ABC transporter 9 [Oryza sativa (indica cultivar-group)] (contig annotation)	Ta.4821	ABCG5 protein
Ta.4821.2.S1_at	0.3359			0.2685				Traes_3DL_E2C3A375E.1	BRADI2G43120.1	LOC_Os01g42380	BJ270135	Ta.4821.2	BJ270135	ABC transporter [Oryza sativa (japonica cultivar-group)]	Ta.4821	ABCG5 protein
Ta.4826.1.S1_at			2.7433					Traes_4DS_2B6519EC8.1			BQ171098	Ta.4826.1	WHE2324_G11_N22ZT	unknown	Ta.92304	TSA: Triticum aestivum Ta_Contig66581.ansp mRNA sequence
Ta.4826.2.S1_at			7.1643					Traes_4BS_D101406C0.1			CD907588	Ta.4826.2	G468_107H06F010814	unknown	Ta.54483	UFG2
Ta.4826.3.S1_at			5.7828							LOC_Os03g51350	AL817773	Ta.4826.3	AL817773	unknown	Ta.54483	UFG2
Ta.4826.3.S1_x_at			6.7226					Traes_4AL_50F84245B.1	BRADI1G10310.1	LOC_Os03g51350	AL817773	Ta.4826.3	AL817773	unknown	Ta.54483	UFG2
Ta.4834.1.S1_at			2.1228					Traes_1AL_1D8244B27.1	BRADI2G22410.1	LOC_Os05g39770	BQ803694	Ta.4834.1	WHE2840_F03_L06ZS	Alanine--glyoxylate transaminase
Ta.485.1.A1_at	0.4735		0.1701					Traes_6DS_7CA5A8F12.1	BRADI3G07000.2	LOC_Os02g10120	CD454354	Ta.485.1	WHE2301-2304_E19_E19ZT	Lipoxygenase	Ta.485	TSA: Triticum aestivum Unigene76783 mRNA sequence
Ta.4850.1.A1_at			2.2614								BG905091	Ta.4850.1	TaLr1_137B10_F	unknown	Ta.4850	TSA: Triticum aestivum Unigene33247 mRNA sequence
Ta.4850.1.A1_s_at			2.3778								BG905091	Ta.4850.1	TaLr1_137B10_F	unknown	Ta.4850	TSA: Triticum aestivum Unigene33247 mRNA sequence
Ta.4850.1.A1_x_at			2.3177								BG905091	Ta.4850.1	TaLr1_137B10_F	unknown	Ta.4850	TSA: Triticum aestivum Unigene33247 mRNA sequence
Ta.4850.2.S1_at			2.1639								BG905090	Ta.4850.2	TaLr1_137B10_R	unknown	Ta.4850	TSA: Triticum aestivum Unigene33247 mRNA sequence
Ta.4850.2.S1_x_at			2.1131								BG905090	Ta.4850.2	TaLr1_137B10_R	unknown	Ta.4850	TSA: Triticum aestivum Unigene33247 mRNA sequence
Ta.4868.1.S1_a_at							5.4369			LOC_Os08g36630	CN011015	Ta.4868.1	WHE3878_H05_P10ZS	dioscorin class A precursor [Oryza sativa (japonica cultivar-group)]	Ta.44927	TSA: Triticum aestivum Unigene118000 mRNA sequence
Ta.4868.1.S1_x_at							5.1882	Traes_7DL_857BEA7E5.1	BRADI3G38260.3	LOC_Os08g36630	CN011015	Ta.4868.1	WHE3878_H05_P10ZS	dioscorin class A precursor [Oryza sativa (japonica cultivar-group)]	Ta.44927	TSA: Triticum aestivum Unigene118000 mRNA sequence
Ta.4868.2.S1_at							5.8279	Traes_7DL_857BEA7E5.1			BJ273141	Ta.4868.2	BJ273141	(auto_contig_anno no blast match)	Ta.44927	TSA: Triticum aestivum Unigene118000 mRNA sequence
Ta.4868.3.S1_at							3.3842	Traes_7BL_A184A669E.1			CA728499	Ta.4868.3	wdi1c_pk004_o24	(auto_contig_anno e-value=5E-15; target_length=275) putative dioscorin class A precursor [Oryza sativa Japonica Group]	Ta.44927	TSA: Triticum aestivum Unigene118000 mRNA sequence
Ta.4873.1.S1_at			0.4746					Traes_2DS_AE6E354A9.1	BRADI1G16580.1	LOC_Os07g49310	BJ228953	Ta.4873.1	BJ228953	plastid omega-3 fatty acid desaturase [Triticum aestivum]	Ta.4873	Plastid omega-3 fatty acid desaturase
Ta.4874.1.S1_at			2.9913					Traes_5BS_AFCAA8A89.1			CD913616	Ta.4874.1	G550_118I01R010921	unknown	Ta.4874	PMA1951
Ta.4876.1.A1_x_at							3.3782	Traes_2DS_6FA5738431.2	BRADI1G17877.1	LOC_Os07g47990	X85230.1	Ta.4876.1
Ta.4878.1.S1_at			0.3409					Traes_4DS_AEEF6FF24.1	BRADI1G09460.1	LOC_Os03g52630	AY091512.1	Ta.4878.1
Ta.4928.1.S1_s_at							2.0638	Traes_1BS_E7E0B292C.1	BRADI2G36580.1		CK211339	Ta.4928.1	FGAS023177	(auto_contig_anno no blast match)	Ta.4928	TSA: Triticum aestivum Unigene35174 mRNA sequence
Ta.4934.2.S1_at	0.4758							Traes_7BL_129566090.1	BRADI1G33330.2	LOC_Os06g47350	BQ238892	Ta.4934.2	TaE05039H09R	(auto_contig_anno e-value=1E-120; target_length=622) putative RNA polymerase I transcription factor RRN3 [Oryza sativa (japonica cultivar-group)] gi|52077031|dbj|BAD46064.1| putative RNA polymerase I transcription factor RRN3 [Oryza sativa	Ta.90746	TSA: Triticum aestivum Unigene33365 mRNA sequence
Ta.4936.2.S1_a_at	0.4941							Traes_5BL_12214988F.1	BRADI4G44460.1	LOC_Os12g02200	CA744109	Ta.4936.2	wri1s_pk006_j22	erine/threonine Kinase [Persea americana]	Ta.4936	TSA: Triticum aestivum Unigene103898 mRNA sequence
Ta.4944.2.S1_a_at			2.0117					Traes_4DS_FE38A59D0.1	BRADI4G25717.1	LOC_Os12g02420	CA654662	Ta.4944.2	wlm0_pk0004_f11	WRKY transcription factor 46 [Oryza sativa (indica cultivar-group)]	Ta.4944	WRKY transcription factor
Ta.4944.3.S1_x_at			2.1274					Traes_4AL_9E0D1CFA6.1	BRADI4G25717.1	LOC_Os12g02420	CA630541	Ta.4944.3	wle1n_pk0034_c6	WRKY transcription factor 46 [Oryza sativa (indica cultivar-group)]	Ta.4944	WRKY transcription factor
Ta.4968.2.S1_at	0.4587							Traes_3AL_6E16C8167.1	BRADI2G56910.1	LOC_Os01g65900	CD937353	Ta.4968.2	OV_106M02F010205	scarecrow-like protein [Oryza sativa (japonica cultivar-group)]	Ta.4968	TSA: Triticum aestivum Unigene60280 mRNA sequence
Ta.4972.1.A1_at							0.4208				BQ171253	Ta.4972.1	WHE2343_B09_D17ZT	similar to aspartate kinase-homoserine dehydrogenase [Oryza sativa (japonica cultivar-group)] (contig annotation)	Ta.4812	TSA: Triticum aestivum Unigene46188 mRNA sequence
Ta.5004.1.S1_at							0.3377	Traes_4BS_1785F0AA6.1	BRADI4G19707.1	LOC_Os11g14900	CA721837	Ta.5004.1	wds1c_pk001_e7_f	(auto_contig_anno e-value=6E-93; target_length=360) Vignain precursor (Cysteine endopeptidase)
Ta.5004.2.S1_a_at							0.3484	Traes_4AL_993A675F6.1	BRADI4G19707.1	LOC_Os11g14900	CA734071	Ta.5004.2	wde2f_pk001_p4	cysteine endopeptidase EP-A [Hordeum vulgare subsp. vulgare]	Ta.5004	TSA: Triticum aestivum Unigene77065 mRNA sequence
Ta.5004.3.S1_a_at							0.3905	Traes_4BS_1785F0AA6.1	BRADI4G19707.1	LOC_Os11g14900	CA701268	Ta.5004.3	wkm2c_pk0003_c10	cysteine endopeptidase EP-A [Hordeum vulgare subsp. vulgare]	Ta.5004	TSA: Triticum aestivum Unigene77065 mRNA sequence
Ta.5024.1.S1_x_at			3.4662				2.4198	Traes_1BL_51774DCD7.1	BRADI2G24820.1		L28009.1	Ta.5024.1
Ta.5059.1.S1_a_at			4.0169								BQ237932	Ta.5059.1	TaE05010E01F	unknown	Ta.36271	TSA: Triticum aestivum Unigene141463 mRNA sequence
Ta.5059.1.S1_at			3.7943								BQ237932	Ta.5059.1	TaE05010E01F	unknown	Ta.36271	TSA: Triticum aestivum Unigene141463 mRNA sequence
Ta.5059.1.S1_x_at			3.9697					Traes_3DL_64BF1EBCA.2			BQ237932	Ta.5059.1	TaE05010E01F	unknown	Ta.36271	TSA: Triticum aestivum Unigene141463 mRNA sequence
Ta.5059.2.S1_x_at			4.0591					Traes_3DL_64BF1EBCA.2			CA497442	Ta.5059.2	WHE3227_H03_P05ZT	zinc finger protein ZFP-like [Oryza sativa (japonica cultivar-group)] (contig annotation)	Ta.36271	TSA: Triticum aestivum Unigene141463 mRNA sequence
Ta.5059.3.S1_a_at			4.0919							LOC_Os01g52110	CK208156	Ta.5059.3	FGAS019837	zinc finger protein ZFP-like [Oryza sativa (japonica cultivar-group)]	Ta.36271	TSA: Triticum aestivum Unigene141463 mRNA sequence
Ta.5059.3.S1_at			4.699					Traes_3DL_64BF1EBCA.2	BRADI2G48340.5	LOC_Os01g52110	CK208156	Ta.5059.3	FGAS019837	zinc finger protein ZFP-like [Oryza sativa (japonica cultivar-group)]	Ta.36271	TSA: Triticum aestivum Unigene141463 mRNA sequence
Ta.507.1.S1_at							3.4249	Traes_1DS_8FE31BBF3.1	BRADI2G39790.1	LOC_Os05g01470	BJ310647	Ta.507.1	BJ310647	Methionine S-methyltransferase [Hordeum vulgare subsp. vulgare]	Ta.41063	TSA: Triticum aestivum Unigene157143 mRNA sequence
Ta.5072.1.S1_at				2.8103				Traes_2BL_2D591F80C.3	BRADI5G23150.1	LOC_Os04g54300	BJ271295	Ta.5072.1	BJ271295	(auto_contig_anno e-value=3E-13; target_length=90) probable wound-induced protein [Arabidopsis thaliana]	Ta.5072	TSA: Triticum aestivum Unigene56237 mRNA sequence
Ta.5128.1.A1_at			4.4013				3.7562	Traes_7BS_567C3BA8D.1	BRADI1G46090.1	LOC_Os02g52830	BJ282476	Ta.5128.1	BJ282476	lipase class 3-like [Oryza sativa (japonica cultivar-group)]	Ta.5128	Transcribed locus
Ta.5148.1.S1_a_at	2.3642		2.0214				5.5351	Traes_4BL_2A47728EB.1	BRADI2G07010.1	LOC_Os01g24600	CK195059	Ta.5148.1	FGAS003497	bromelain-like thiol protaease [Oryza sativa (japonica cultivar-group)]	Ta.55109	TSA: Triticum aestivum cultivar Kukri KukriC2938_2 mRNA sequence
Ta.5148.2.S1_x_at							2.3558	Traes_5BL_194ED46CE.1	BRADI2G07010.1	LOC_Os01g24600	CK196440	Ta.5148.2	FGAS004898	(auto_contig_anno e-value=1E-67; target_length=351) Fruit bromelain precursor (Allergen Ana c 2)	Ta.55109	TSA: Triticum aestivum cultivar Kukri KukriC2938_2 mRNA sequence
Ta.5148.3.S1_x_at	2.2557		2.2528				5.5042	Traes_4BL_2A47728EB.1	BRADI2G07010.1	LOC_Os01g24600	CA640435	Ta.5148.3	wre1n_pk0035_d3	cysteine protease [Oryza sativa (japonica cultivar-group)]	Ta.55109	TSA: Triticum aestivum cultivar Kukri KukriC2938_2 mRNA sequence
Ta.5150.1.S1_at				0.4402			3.6227				BJ277575	Ta.5150.1
Ta.516.1.S1_s_at			3.3561								BE604247	Ta.516.1	WHE1413-1416_K08_K08ZS	nematode-resistance protein [Hordeum vulgare]	Ta.39531	TSA: Triticum aestivum Unigene153931 mRNA sequence
Ta.5161.2.S1_a_at	0.4997							Traes_4BS_D6B47E60D.2	BRADI4G21990.3		CA661645	Ta.5161.2	wlmk1_pk0006_f12	similar to serine/threonine protein kinase [Triticum aestivum]	Ta.90717	TSA: Triticum aestivum Unigene161481 mRNA sequence
Ta.5164.1.S1_at	2.0316							Traes_4BL_78C84E85A.1			BJ277744	Ta.5164.1	BJ277744	root abundant factor [Hordeum vulgare]	Ta.57703	TSA: Triticum aestivum Ta_Contig86451.ansp mRNA sequence
Ta.5174.1.S1_at			3.9238					Traes_6AL_F79924E7E.1	BRADI3G47720.1	LOC_Os02g38230	BJ286763	Ta.5174.1	BJ286763	NAR2.1 [Triticum aestivum] (contig annotation)	Ta.5174	Nar2.1 protein
Ta.5174.2.S1_at	2.0109		2.0746					Traes_6DL_28E2300D6.1	BRADI3G47720.1	LOC_Os02g38230	CK193743	Ta.5174.2	FGAS002160	NAR2.1 [Triticum aestivum]	Ta.5174	Nar2.1 protein
Ta.5208.1.S1_at					2.6469	6.9189					CA652325	Ta.5208.1	wre1n_pk158_a3	similar to sulfur-rich/thionin-like protein	Ta.5208	Thionin-like protein
Ta.5208.1.S1_x_at					2.6841	6.9343					CA652325	Ta.5208.1	wre1n_pk158_a3	similar to sulfur-rich/thionin-like protein	Ta.5208	Thionin-like protein
Ta.521.1.S1_at	0.4549						0.0895				CD861631	Ta.521.1	AZO1_003A22F010109	unknown	Ta.50109	TSA: Triticum aestivum Unigene77665 mRNA sequence
Ta.521.1.S1_s_at	0.3597						0.1731				CD861631	Ta.521.1	AZO1_003A22F010109	unknown	Ta.50109	TSA: Triticum aestivum Unigene77665 mRNA sequence
Ta.5210.3.S1_at			2.0367					Traes_4BS_15871AAF4.1	BRADI1G10490.1	LOC_Os03g51050	CK206066	Ta.5210.3	FGAS017642	peptide transporter 1 [Oryza sativa (japonica cultivar-group)]	Ta.54663	TSA: Triticum aestivum Unigene150018 mRNA sequence
Ta.5222.1.S1_at			0.4791					Traes_2AL_34A3B95BE.1			BJ283793	Ta.5222.1	BJ283793	(auto_contig_anno e-value=1E-32; target_length=220) Os07g0107500 [Oryza sativa (japonica cultivar-group)] gi|23617051|dbj|BAC20739.1| putative disease resistance response protein-related/ dirigent protein-related [Oryza sativa Japonica Group]	Ta.5222	TSA: Triticum aestivum Unigene96261 mRNA sequence
Ta.5227.1.S1_x_at			0.459				0.4976	Traes_3AL_4F4132490.2	BRADI2G44856.1	LOC_Os01g45274	BE213258	Ta.5227.1	EST0015	Carbonate dehydratase	Ta.3588	TSA: Triticum aestivum Unigene117905 mRNA sequence
Ta.526.1.S1_x_at							15.5442	Traes_5BL_94BDB613C.1			BE604829	Ta.526.1	WHE1713-1716_H15_H15ZS	Lipoxygenase (contig annotation)	Ta.50492	Lipoxygenase 2
Ta.5262.1.S1_at			2.0505				2.1459	Traes_2AS_F46B5FF2A.1			BJ284586	Ta.5262.1	BJ284586	unknown	Ta.5262	TSA: Triticum aestivum Ta_Contig172323.ansp mRNA sequence
Ta.5263.1.S1_at							3.3735	Traes_5BL_DE4CC6869.1			BJ315539	Ta.5263.1	BJ315539	unknown	Ta.5263	TSA: Triticum aestivum Ta_Contig214144.ansp mRNA sequence
Ta.530.1.S1_at					2.0359			Traes_6AL_9E54AE54E.1	BRADI3G60090.1	LOC_Os02g54130	BJ297872	Ta.530.1	BJ297872	(auto_contig_anno e-value=3E-23; target_length=167) Os02g0782300 [Oryza sativa (japonica cultivar-group)] gi|47497478|dbj|BAD19532.1| unknown protein [Oryza sativa Japonica Group] gi|113537847|dbj|BAF10230.1| Os02g0782300 [Oryza sativa (japonica cultivar-	Ta.28489	TSA: Triticum aestivum Unigene32952 mRNA sequence
Ta.5304.1.S1_at			2.2086								BJ280434	Ta.5304.1	BJ280434	(auto_contig_anno e-value=4E-11; target_length=184) putative AP2 domain containing protein RAP2.1 [Oryza sativa (japonica cultivar-group)] gi|55296145|dbj|BAD67863.1| putative AP2 domain containing protein RAP2.1 [Oryza sativa	Ta.5304	TSA: Triticum aestivum Unigene157539 mRNA sequence
Ta.5304.1.S1_x_at			2.1706								BJ280434	Ta.5304.1	BJ280434	(auto_contig_anno e-value=4E-11; target_length=184) putative AP2 domain containing protein RAP2.1 [Oryza sativa (japonica cultivar-group)] gi|55296145|dbj|BAD67863.1| putative AP2 domain containing protein RAP2.1 [Oryza sativa	Ta.5304	TSA: Triticum aestivum Unigene157539 mRNA sequence
Ta.5313.1.S1_at			5.902					Traes_7DS_5BDB31EE6.1			CA664540	Ta.5313.1	wlk1_pk0004_h4	lipase [Oryza sativa (japonica cultivar-group)] (contig annotation)	Ta.5313	TSA: Triticum aestivum Unigene161355 mRNA sequence
Ta.5317.1.S1_at			3.6484				2.519	Traes_5BL_EA7F0D14E.1	BRADI4G37310.1	LOC_Os09g37967	CA637934	Ta.5317.1	wre1n_pk0005_e9	similar to (contig annotation) legumin [Oryza sativa (japonica cultivar-group)]	Ta.5317	TSA: Triticum aestivum Ta_Contig186931.ansp mRNA sequence
Ta.5321.1.S1_at			2.3982					Traes_1BS_06283FB09.1			CA666614	Ta.5321.1	wlsu1_pk0005_e11	acetylornithine aminotransferase [Oryza sativa (japonica cultivar-group)] (contig annotation)	Ta.55248	TSA: Triticum aestivum Unigene36568 mRNA sequence
Ta.5331.1.A1_a_at	0.4666		0.2476								BJ280996	Ta.5331.1	BJ280996	receptor-like protein kinase [Oryza sativa (japonica cultivar-group)] (contig annotation)	Ta.5331	TSA: Triticum aestivum Unigene107090 mRNA sequence
Ta.5331.1.A1_x_at	0.472		0.2755					Traes_4DS_BEE8271EE.2			BJ280996	Ta.5331.1	BJ280996	receptor-like protein kinase [Oryza sativa (japonica cultivar-group)] (contig annotation)	Ta.5331	TSA: Triticum aestivum Unigene107090 mRNA sequence
[truncated: 1,528 more rows]

## Sheet: Table S2
Table S2 Gene enrichment analysis of DEGs for different hormones.
[truncated: 180 more rows]

[truncated: 5 more sheets: Table S3, Table S4, Table S5, Table S6, Table S7]
